# Supplementary material for: A novel method for identifying disease associated protein complexes based on functional similarity protein complex networks
Source: Algorithms Mol Biol. 2015 Apr 28;10:14. doi: 10.1186/s13015-015-0044-6 (PMC4427953; doi:10.1186/s13015-015-0044-6)
Supplement: Additional file 1: Table S1. — List of 1,704 collected human protein complexes. Table S2. List of 282 disease phenotypes and their known associated protein complexes. Table S3. List of 28 protein coding genes (involved in 100 highly ranked candidate protein complexes) having evidences about the association with prostate cancer from literature. Table S4. List of 100 highly ranked candidate protein complexes. 69 out of them have evidences about the association with prostate cancer from literature. Table S5. List of protein complexes having evidences about the association with prostate cancer from literature in 200 randomly selected sets of 100 protein complexes. [file 13015_2015_44_MOESM1_ESM.xlsx]

## Sheet: Table S1
ComplexID	ComplexName	Synonyms	Organism	Subunits_UniProtACs	Subunits_EntrezIDs	PurificationMethod	PubMedIDs	FunCategories	FunctionalComment	DiseaseComment	SubunitComment
1	BCL6-HDAC4 complex		Human	P41182,P56524	604,9759	MI:0007- anti tag coimmunoprecipitation	11929873	10.01.09.05,11.02.03.04.03,14.07.04,42.10.03,43.03.07.02.01.01,70.10	Transcriptional repression by BCL6 is thought to be achieved in part by recruiting a repressor complex containing histone deacetylases.
10	13S condensin complex		Human	Q15021,Q9BPX3,Q15003,O95347,Q9NTJ3	9918,64151,23397,10592,10051	MI:0004- affinity chromatography technologies | MI:0019- coimmunoprecipitation	11136719	10.03.01.01.11,10.03.04.03,10.03.04.05,42.10.03,70.10.03
100	hNURF complex		Human	Q12830,Q09028,Q16576,P28370	2186,5928,5931,6594	MI:0071- molecular sieving | MI:0226- ion exchange chromatography	14609955	10.01.09.05,11.02.03.04,41.05.13,42.10.03,43.03.13,70.10	NURF is a member of the ISWI-containing chromatin remodeling complexes.
1000	TorsinA-TorsinB complex		Human	O14656,O14657	1861,27348	MI:0019- coimmunoprecipitation	15147511	34.11.13.07,77.03.01.01.01
1003	RC complex (Replication competent complex)		Human	P20248,P24941,P09884,Q14181,P35251,P35250,P40938,P35249,P40937	890,1017,5422,23649,5981,5982,5983,5984,5985	MI:0071- molecular sieving | MI:0029- cosedimentation through density gradients	12006500	10.01.03,10.03.01.03,16.03.01,70.10.03	RC complex might be regulated by specific cyclin/Cdk complexes (PMID:12006500).
1004	RC complex during S-phase of cell cycle		Human	P20248,P24941,P18858,P09874,P09884,P28340,Q07864,P35251,P35250,P27694,P15927,P35244,P11387	890,1017,3978,142,5422,5424,5426,5981,5982,6117,6118,6119,7150	MI:0071- molecular sieving | MI:0029- cosedimentation through density gradients | MI:0006- anti bait coimmunoprecipitation	12006500	10.01.03,10.03.01.03,16.03.01,70.10.03	CDK2 associates with the RC complex only during the S-phase of the cell cycle, but disappeares in the G2-phase.
1005	RC complex during G2/M-phase of cell cycle		Human	P20248,P14635,P06493,P09874,P09884,P28340,Q07864,P35251,P35250,P27694,P15927,P35244,P11387	890,891,983,142,5422,5424,5426,5981,5982,6117,6118,6119,7150	MI:0071- molecular sieving | MI:0029- cosedimentation through density gradients | MI:0006- anti bait coimmunoprecipitation	12006500	10.01.03,10.03.01.03,16.03.01,70.10.03	CDK1 and cyclin B1 associate with RC complex only during G2/M-phase of cell cycle. DNA ligase I is not found in the RC complex during G2/M-phase.
1007	CAK core complex (Cdk-activating kinase core complex)		Human	P51946,P50613	902,1022	MI:0004- affinity chromatography technologies	7533895	01.04,10.03,11.02.03,18.01.01,18.02.01.01.05,18.02.09,70.10	CAK complex phosphorylates the carboxy-terminal domain of the largest subunit of RNA polymerase II.
1008	CAK complex (Cdk-activating kinase complex)		Human	P51946,P50613,P51948	902,1022,4331	MI:0019- coimmunoprecipitation	8521818	10.03,11.02.03,18.01.01,18.02.01.01.05,18.02.09,70.10	MAT1 is required for stabilization and assembly of the active CAK complex.
1028	HNF4A-SUB1 complex		Human	P41235,P53999	3172,10923	MI:0024- confirmational text mining	17317687	11.02.03.04.01	The hepatocellular inflammatory-redox (IR) state enhances PC4-HNF4 binding to upregulate transcription of target hepatocyte genes, such as iNOS.
103	RNA polymerase II holoenzyme complex		Human	P18074,P19447,Q00403,P29083,P29084,P35269,P13984,P32780,Q13888,Q13889,Q92759,P24928,P30876,P19387,O15514,P19388,P61218,P62487,P52434,P36954,P52435,P53803,P62875,P20226	2068,2071,2959,2960,2961,2962,2963,2965,2966,2967,2968,5430,5431,5432,5433,5434,5435,5436,5437,5438,5439,5440,5441,6908	MI:0004- affinity chromatography technologies	9305922	11.02.03.01,16.03.01,70.10
1030	CAK-ERCC2 complex		Human	P51946,P50613,P18074,P51948	902,1022,2068,4331	MI:0091- chromatography technologies | MI:0071- molecular sieving | MI:0006- anti bait coimmunoprecipitation	8692842	01.04,10.03,11.02.03,18.01.01,18.02.01.01.05,18.02.09,70.10	CAK-ERCC2 can efficiently associate with core-TFIIH to reconstitute holo-TFIIH transcription activity.
1032	ORC 2-4 complex (origin recognition 2-4 complex)		Human	Q13416,Q9UBD5,O43929	4999,23595,5000	MI:0006- anti bait coimmunoprecipitation	11323433	10.01.03.03,16.19.03,70.10.03	HsOrc2, HsOrc3, and HsOrc4 form a core upon which the ordered assembly of HsOrc5 and HsOrc1 takes place.
1034	ORC 2-5 complex (origin recognition 2-5 complex)		Human	Q13416,Q9UBD5,O43929,O43913	4999,23595,5000,5001	MI:0006- anti bait coimmunoprecipitation	10945994	10.01.03.03,16.19.03,70.10.03	Only a small fraction of human ORC1 and ORC6 is likely to be associated with a subcomplex of ORC2, 3, 4, and 5.
1037	TFIIH transcription factor core complex		Human	P19447,P32780,Q13888,Q13889,Q92759	2071,2965,2966,2967,2968	MI:0006- anti bait coimmunoprecipitation	9118947	01.04,10.01.05.01,10.03,11.02.03.01,11.02.03.04,18.01.01,18.02.01,70.10
1038	ORC 1-5 complex (origin recognition 1-5 complex)		Human	Q13415,Q13416,Q9UBD5,O43929,O43913	4998,4999,23595,5000,5001	MI:0029- cosedimentation through density gradients | MI:0071- molecular sieving	15618391	10.01.03.03,16.19.03,70.10.03	ATP-binding motifs of Orc1, Orc4, Orc5 are all essential for the replication activity of the ORC complex.
1039	PCNA-PAF complex		Human	Q15004,P12004	9768,5111	MI:0019- coimmunoprecipitation	16288740	10.01.05.01,10.03,40.10.02,70.10,70.16
104	RNA polymerase II core complex		Human	P24928,P30876,P19387,O15514,P19388,P61218,P62487,P52434,P36954,P52435,P53803,P62875	5430,5431,5432,5433,5434,5435,5436,5437,5438,5439,5440,5441	MI:0004- affinity chromatography technologies	9852112	11.02.03.01,16.03.01,70.10
1040	p33ING1b-PCNA complex		Human	Q9UK53,Q15004	3621,9768	MI:0019- coimmunoprecipitation	16288740	10.01.05.01,10.03,40.10.02,70.10,70.16	p15(PAF) forms part of a larger protein complex potentially involved in the regulation of DNA repair, apoptosis and cell cycle progression.
1042	SRA-SRC-1 ribonucleoprotein complex		Human	Q15788,Q9HD15	8648,10011	MI:0019- coimmunoprecipitation | MI:0071- molecular sieving	10199399	11.02.03.04.01,30.01.11,70.10	The authors conclude that SRA exists in a ribonucleoprotein complex containing SRC-1 and that this complex is recruited by a steroid receptor.
1045	Snurportin-CRM1-RanGTP complex		Human	P62826,O95149,O14980	5901,10073,7514	MI:0096- pull down	10209022	20.01.10,20.01.21,20.09.01,70.03,70.10	The complex is exported from the nucleus to the cytoplasm where RanGTP is removed from CRM1 through the action of RanBP1 and RanGAP.
105	Polycomb repressive complex 2 (PRC 2)		Human	O75530,Q15910,Q09028,Q16576,Q15022	8726,2146,5928,5931,23512	MI:0096- pull down | MI:0069- mass spectrometry studies of complexes	12435631	10.01.09.05,11.02.03.04.03,11.02.03.04.07,14.07.09,42.10.03,70.10	Polycomb repressive complexes are required to maintain the transcriptionally repressive state of many genes, including Hox genes, throughout development. They are methylating histones at lysine residues. PRC4 methylates preferentially the histone H1b isoform, whereas PRC2 methylated preferentially the histone H1d isoform. The PRC3 complex exclusively targets methylation of histone H3-K27, and the…	PRC complexes are overexpressed in breast, colon, and prostate cancers.
1051	Ubiquitin E3 ligase (SKP1A, SKP2, CUL1, RBX1)		Human	Q13616,P62877,P63208,Q13309	8454,9978,6500,6502	MI:0029- cosedimentation through density gradients | MI:0069- mass spectrometry studies of complexes	10230406	14.07.05,14.13.01.01,70.03	Ubiquitin E3 ligases covalently attach ubiquitin to a lysine residue on a target protein. Polyubiquitination marks proteins for degradation by the proteasome. Recruitment of a ROC1-CUL1 ubiquitin ligase by Skp1 and HOS to catalyze the ubiquitination of I kappa B alpha.
1052	Ubiquitin E3 ligase (FBXW11, SKP1A, CUL1, RBX1)	SCF(HOS)-ROC1 complex	Human	Q13616,Q9UKB1,P62877,P63208	8454,23291,9978,6500	MI:0004- affinity chromatography technologies	10230406	14.07.05,14.13.01.01	Ubiquitin E3 ligases covalently attach ubiquitin to a lysine residue on a target protein. Polyubiquitination marks proteins for degradation by the proteasome. This complex catalyzes the phosphorylation-dependent ubiquitination of NF-kappa-B inhibitor alpha.
1054	ESR1-RELA-BCL3-NCOA3 complex		Human	P20749,P03372,Q9Y6Q9,Q04206	602,2099,8202,5970	MI:0019- coimmunoprecipitation	16331275	11.02.03.04,30.01.11
1055	ZNF198-PML complex		Human	P29590,Q9UBW7	5371,7750	MI:0019- coimmunoprecipitation	17027752	11.02.03.04,70.10	The authors show by coimmunoprecipitation that PML and sumoylated ZNF198 are in a protein complex in the cell.	ZMYM2 is involved in myeloproliferative disorder.
1056	ZNF198-SUMO1 complex		Human	P63165,Q9UBW7	7341,7750	MI:0019- coimmunoprecipitation | MI:0018- two hybrid	17027752	11.02.03.04,70.10	The results show that ZNF198 is covalently modified by SUMO-1.	ZMYM2 is involved in myeloproliferative disorder.
1057	DIPA-MCRS1 complex		Human	Q15834,Q96EZ8	11007,10445	MI:0019- coimmunoprecipitation	17014843	11.02.03.04.03,70.10.03
1058	SNX complex (SNX1, SNX6)		Human	Q13596,Q9UNH7	6642,58533	MI:0019- coimmunoprecipitation	17148574	20.09.07.07,70.22	SNX1 and SNX6 exist in a stable, endosomally associated complex that is required for retromer-mediated retrieval of the cation-independent mannose-6-phosphate receptor.
1060	Retromer complex (SNX1, SNX2, VPS35, VPS29, VPS26B)		Human	Q13596,O60749,Q4G0F5,Q9UBQ0,Q96QK1	6642,6643,112936,51699,55737	MI:0018- two hybrid | MI:0047- far western blotting	11102511	20.09.07.07
1062	BAR-BCL2-CASP8 complex		Human	P10415,Q9NZS9,Q14790	596,51283,841	MI:0019- coimmunoprecipitation	10716992	40.10.02.02.04	BAR can bridge procaspase-8 and Bcl-2 into a protein complex. The BAR protein is anchored in intracellular membranes where Bcl-2 resides. BAR therefore may represent a scaffold protein capable of bridging two major apoptosis pathways (intrinsic and extrinsic).
1063	GRASP-GRP1 complex		Human	Q7Z6J2,O43739	160622,9265	MI:0019- coimmunoprecipitation	10828067	30.01.05.05.01,70.02	The authors propose that GRASP may aid in the localization of GRP1 to discrete signaling networks and facilitate stimulation of ARF-mediated events at the plasma membrane.
1064	IFP35-NMI complex		Human	P80217,Q13287	3430,9111	MI:0019- coimmunoprecipitation | MI:0018- two hybrid	10950963	14.13.01.01,18.01.07	The authors show that IFP 35 is degraded in a proteasome-mediated process, and that a novel function of Nmi is to prevent IFP 35 degradation.
1067	CD8A-LCK complex		Human	P01732,P06239	925,3932	MI:0019- coimmunoprecipitation	11034334	30.05.01.12,36.25.16,70.02.01	The authors found that newly synthesized p56lck binds rapidly to CD8-alpha throughout the exocytic pathway and about 50% of complexed p56lck reaches the cell surface.
1068	12S U11 snRNP		Human	Q9BV90,Q6IEG0,Q8N8D1,Q9H875,Q16629,P14678,P62314,P62316,P62318,P62304,P62306,P62308,Q96GM8,Q16560,P67809	79622,154007,10081,79706,6432,6628,6632,6633,6634,6635,6636,6637,114034,11066,4904	MI:0029- cosedimentation through density gradients | MI:0069- mass spectrometry studies of complexes	15146077	11.04.03,70.10	U12-type spliceosomes excise U12-type introns, which comprise less than 1% of all human introns.
1069	FIF-FGR2 complex		Human	Q9BZZ5,P09038	8539,2247	MI:0019- coimmunoprecipitation | MI:0018- two hybrid	11075807	16.01
107	TFIIH transcription factor complex		Human	P51946,P50613,P18074,P19447,P32780,Q13888,Q13889,Q92759,P51948	902,1022,2068,2071,2965,2966,2967,2968,4331	MI:0004- affinity chromatography technologies	9852112	01.04,10.01.05.01,10.03,11.02.03.01,11.02.03.04,18.01.01,18.02.01,70.10	Transcription factor IIH (TFIIH) is a multisubunit complex required for transcription and for DNA nucleotide excision repair.
1070	SNX complex (SNX1a, SNX2, SNX4)		Human	Q13596,O60749,O95219	6642,6643,8723	MI:0019- coimmunoprecipitation	9819414	20.01.10
1071	PKD2-FPC complex		Human	Q13563,Q8TCZ9	5311,5314	MI:0019- coimmunoprecipitation | MI:0096- pull down	17008358	18.02.10,20.01.01.01,20.03.01.01,34.01.01.01,75.03.09,75.03.12.03,77.03.07.01	The study shows that fibrocystin is another partner of PC2, which functionally up-regulates its channel function through KIF3B. Interestingly, although KIF3B directly binds PC2, it has no significant effect on PC2 channel function, indicating that it primarily serves as a linker protein.	PKD2-FPC complex is involved in polycystic kidney disease (PKD).
1072	SNX complex (SNX2), oligomeric		Human	O60749	6643	MI:0019- coimmunoprecipitation	9819414	20.01.10			SNX2 is able to oligomerize with itself. The exact number of components is not mentioned in paper.
1079	P-TEFb.1 complex	transcription elongation factor b.1 complex	Human	O60563,P50750	904,1025	MI:0007- anti tag coimmunoprecipitation	9499409	01.04,11.02.03.01.04,11.02.03.04.01,18.01.01,18.02.01.01,70.10	Cyclin T activates CDK9 in the P-TEFb complex. P-TEFb works as a protein kinase that phosphorylates the C-terminal domain of the RNAPII largest subunit.
1080	P-TEFb.2 complex	transcription elongation factor b.2 complex	Human	O60583,P50750	905,1025	MI:0007- anti tag coimmunoprecipitation	9499409	01.04,11.02.03.01.04,11.02.03.04.01,18.01.01,18.02.01.01,70.10	Cyclin T activates CDK9 in the P-TEFb complex. P-TEFb works as a protein kinase that phosphorylates the C-terminal domain of the RNAPII largest subunit.
1083	P-TEFb.4 complex	transcription elongation factor b.4 complex	Human	O75909,P50750	8812,1025	MI:0018- two hybrid | MI:0071- molecular sieving	10574912	01.04,11.02.03.01.04,11.02.03.04.01,18.01.01,18.02.01.01,70.10	Cyclin K functions as regulatory subunit of CDK9.
1085	DNA repair complex NEIL2-PNK-Pol(beta)-LigIII(alpha)-XRCC1		Human	P49916,Q969S2,O00764,P06746,P18887	3980,252969,8566,5423,7515	MI:0006- anti bait coimmunoprecipitation	16982218	10.01.05.01,16.03.01,70.10
1086	DNA repair complex NEIL1-PNK-Pol(beta)-LigIII(alpha)-XRCC1		Human	P49916,Q96FI4,O00764,P06746,P18887	3980,79661,8566,5423,7515	MI:0006- anti bait coimmunoprecipitation	15260972	10.01.05.01,16.03.01,70.10
1087	BIRC5-AURKB-INCENP-EVI5 complex		Human	Q96GD4,O15392,O60447,Q9NQS7	9212,332,7813,3619	MI:0019- coimmunoprecipitation | MI:0096- pull down	16764853	10.03.03
1088	PRNP-ApolopoproteinE3 complex		Human	Q13791,P04156	348,5621	MI:0019- coimmunoprecipitation | MI:0096- pull down	16764853	16.01
1089	VAM1-VELI1 complex		Human	O14910,Q9NZW5	8825,51678	MI:0096- pull down	11311936	16.01,18.01.07,75.03.09,75.03.17	VAM-1 may function by promoting the assembly of a Veli-1 containing protein complex in neuronal as well as epithelial cells (PMID:11311936).
1090	APLG1-Rababtin5 complex		Human	O43747,(Q15276,Q9H5N1)	164,(9135,79874)	MI:0019- coimmunoprecipitation | MI:0018- two hybrid | MI:0096- pull down	11872161	20.09.07	The gamma1-adaptin-Rabaptin-5 complex may play a role in membrane trafficking between the TGN and endosomes.
1091	SNX complex (SNX1a, SNX2, SNX4, LEPR)	Leptin receptor complex	Human	P48357,Q13596,O60749,O95219	3953,6642,6643,8723	MI:0019- coimmunoprecipitation	9819414	20.01.10,20.09.18.09.01.01,30.05.01
1092	PCNA-KU antigen complex	PCNA-Ku70-Ku80 complex	Human	P12004,P13010,P12956	5111,7520,2547	MI:0006- anti bait coimmunoprecipitation	11239001	10.01.05.01,16.03.01,16.19.03,32.01.09	Interaction of PCNA with Ku70 and Ku80 heterodimer increases after DNA damage.
1093	SNX complex (SNX1a, SNX2, SNX4, INSR)	Insulin receptor complex	Human	P06213,Q13596,O60749,O95219	3643,6642,6643,8723	MI:0019- coimmunoprecipitation	9819414	20.01.10,20.09.18.09.01.01,30.05.01.12.05
1095	SNX complex (SNX1a, SNX2, SNX4, EGFR)	EGF receptor complex	Human	P00533,Q13596,O60749,O95219	1956,6642,6643,8723	MI:0019- coimmunoprecipitation	9819414	20.01.10,20.09.18.09.01.01,30.05.01.12.01
1096	SNX complex (SNX1,1a,2,4, PDGF receptor)	PDGF receptor complex	Human	P16234,Q13596,O60749,O95219	5156,6642,6643,8723	MI:0019- coimmunoprecipitation	9819414	20.01.10,20.09.18.09.01.01,30.05.01			At the time of annotation, the additional member SNX1a of the protein complex was not found in the UniProt database.
1097	eIF3 complex (EIF3S6, EIF3S5, EIF3S4, EIF3S3, EIF3S6IP, EIF3S2, EIF3S9, EIF3S12, EIF3S10, EIF3S8, EIF3S1, EIF3S7, PCID1)		Human	Q14152,P55884,Q99613,O15371,P60228,Q9Y262,O00303,O75821,O15372,Q13347,O75822,Q9UBQ5,Q7L2H7	8661,8662,8663,8664,3646,51386,8665,8666,8667,8668,8669,27335,10480	MI:0069- mass spectrometry studies of complexes	17322308	12.04.01	Four eIF3 subunits (h, i, k, and m) were found to dissociate preferentially and are therefore likely to be on the periphery of the complex (PMID:17322308).		Each of 13 subunits of this complex present in stoichiometric amounts (PMID:17322308).
1098	DNA synthesome complex (13 subunits)		Human	P12004,P09884,Q14181,P28340,P49005,Q15054,Q9HCU8,P49642,P49643,P35251,P27694,P11387,(P11388,Q02880)	5111,5422,23649,5424,5425,10714,57804,5557,5558,5981,6117,7150,(7153,7155)	MI:0226- ion exchange chromatography | MI:0029- cosedimentation through density gradients	9279361	10.01.03,70.10
1099	DNA synthesome complex (17 subunits)		Human	P12004,P09884,Q14181,P28340,P49005,Q15054,Q9HCU8,Q07864,P56282,Q9NRF9,Q9NR33,P49642,P49643,P35251,P27694,P11387,(P11388,Q02880)	5111,5422,23649,5424,5425,10714,57804,5426,5427,54107,56655,5557,5558,5981,6117,7150,(7153,7155)	MI:0226- ion exchange chromatography | MI:0029- cosedimentation through density gradients	9114436	10.01.03,70.10
11	BLOC-3 (biogenesis of lysosome-related organelles complex 3)		Human	Q92902,Q9NQG7	3257,89781	MI:0019- coimmunoprecipitation | MI:0029- cosedimentation through density gradients	12847290	42.22,42.25	The results suggest that HPS1 and HPS4 are components of a protein complex that regulates the intracellular localization of lysosomes and late endosomes and may function in a BLOC-1-dependent pathway for melanosome biogenesis.	HPS1-7 are involved in Hermansky-Pudlak syndrome (HPS), which comprises at least seven different autosomal recessive disorders (referred to as HPS-1 through -7) that share the clinical manifestations of oculocutaneous albinism combined with platelet storage pool deficiency and do not present with the severe immunodeficiency and giant intracellular granules characteristic of Chediak-Higashi syndro…
1100	DNA polymerase alpha-primase complex		Human	P09884,Q14181,P49642,P49643	5422,23649,5557,5558	MI:0226- ion exchange chromatography	12220650	10.01.03.03,70.10	DNA polymerase alpha-primase can initiate DNA synthesis de novo.
1101	TFIIIC containing complex TFIIIC2		Human	Q12789,Q8WUA4,Q9Y5Q9,Q9UKN8,Q9Y5Q8	2975,2976,9330,9329,9328	MI:0006- anti bait coimmunoprecipitation	10373544	11.02.03.04,16.03.01,70.10
1104	SNX complex (SNX1a, SNX2, SNX4, TFRC)	Transferrin receptor complex	Human	Q13596,O60749,O95219,P02786	6642,6643,8723,7037	MI:0019- coimmunoprecipitation	9819414	20.01.10,20.09.07.29,20.09.18.09.01.01			At the time of annotation, the additional member SNX1a of the protein complex was not found in the UniProt database.
1105	TFIIIC containing complex		Human	Q12789,Q8WUA4,Q9Y5Q9,Q9UKN8,Q9Y5Q8	2975,2976,9330,9329,9328	MI:0029- cosedimentation through density gradients	9660958	11.02.03.04,16.03.01,70.10	The authors differentiate two forms of the isolated complexes, the sucrose gradient centrifugation isolated complex and the immunopurified complex of Hela S3 cell line (C alpha 12), which is called holo TFIIIC. Only the holo TFIIIC shows the further additional components topo I and PC4.		At the time of annotation, the additional members of subcomplex TFIIIC1, 70 kDa, 50 kDa, 45kDa and 40 kDa protein were unidentified.
1106	TFIIIC containing-TOP1-SUB1 complex		Human	Q12789,Q8WUA4,Q9Y5Q9,Q9UKN8,Q9Y5Q8,P53999,P11387	2975,2976,9330,9329,9328,10923,7150	MI:0007- anti tag coimmunoprecipitation	9660958	11.02.03.04,16.03.01,70.10	The authors differentiate two forms of the isolated complexes, the sucrose gradient centrifugation isolated complex and the immunopurified complex of Hela S3 cell line (C alpha 12), which is called holo TFIIIC. Only the holo TFIIIC shows the further additional components topo I and PC4.		At the time of annotation, the additional members of subcomplex TFIIIC1, 70 kDa, 50 kDa, 45kDa -and 40 kDa protein were unidentified.
1107	DNA synthesome core complex		Human	P12004,P09884,Q14181,P28340,P49005,Q15054,Q9HCU8,P49642,P49643,P35251	5111,5422,23649,5424,5425,10714,57804,5557,5558,5981	MI:0226- ion exchange chromatography | MI:0029- cosedimentation through density gradients	9563011	10.01.03,70.10
1108	DNA synthesome complex (15 subunits)		Human	P18858,P12004,P09884,Q14181,P28340,P49005,Q15054,Q9HCU8,Q07864,P56282,Q9NRF9,Q9NR33,P49642,P49643,P35251	3978,5111,5422,23649,5424,5425,10714,57804,5426,5427,54107,56655,5557,5558,5981	MI:0226- ion exchange chromatography | MI:0029- cosedimentation through density gradients | MI:0006- anti bait coimmunoprecipitation	9563011	10.01.03,70.10
1113	5S-DNA-TFIIIA-TFIIIC2 subcomplex		Human	Q92664,Q12789,Q8WUA4,Q9Y5Q9,Q9UKN8,Q9Y5Q8	2971,2975,2976,9330,9329,9328	MI:0071- molecular sieving | MI:0004- affinity chromatography technologies	12711686	11.02.03.04,16.03.01,70.10	This complex could be complemented with TFIIIB beta, TFIIIC1 and RNA polymerase III (pol III) for transcriptional activity.
1114	5S-DNA-TFIIIA-TFIIIC2-TFIIIB subcomplex		Human	A6H8Y1,Q92994,Q92664,Q12789,Q8WUA4,Q9Y5Q9,Q9UKN8,Q9Y5Q8,P20226	55814,2972,2971,2975,2976,9330,9329,9328,6908	MI:0071- molecular sieving | MI:0004- affinity chromatography technologies	12711686	11.02.03.04,16.03.01,70.10	This complex could be complemented with TFIIIC1 and RNA polymerase III (pol III) for full transcriptional activity. Adding pol III to an isolated quaternary 5S-DNA-TFIIIA-TFIIIC2-TFIIIB-beta complex does not suffice for transcription, but the further addition of TFIIIC1 is absolutely required.
1116	CRM1-Survivin-AuroraB mitotic complex		Human	Q96GD4,O15392,O14980	9212,332,7514	MI:0006- anti bait coimmunoprecipitation	17099693	10.03.01.01,20.09.01,70.10.04	Crm1 could be recovered in a complex with endogenous Survivin-Aurora-B from mitotic cells, whereas complex formation was abolished on pretreatment with LMB (leptomycin B).
1117	CRM1-Survivin mitotic complex		Human	O15392,O14980	332,7514	MI:0007- anti tag coimmunoprecipitation	17099693	10.03.01.01,20.09.01,70.10.04	The Survivin-Crm1 interaction is essential for chromosomal passenger complex localization and function.
1118	Chromosomal passenger complex CPC (INCENP, CDCA8, BIRC5, AURKB)		Human	Q96GD4,O15392,Q53HL2,Q9NQS7	9212,332,55143,3619	MI:0007- anti tag coimmunoprecipitation	17099693	10.03.01.01,10.03.04.05,70.10.04	Borealin forms a complex with Survivin, which can bind to Aurora-B kinase and is incorporated into the CP-holocomplex by interacting with INCENP (PMID:16571674). The NES in Survivin mediates the recruitment of Crm1-Ran-GTP, which seems to be involved in guiding the CPC to the centromeres in early prophase by an unknown mechanism.
112	Prefoldin complex		Human	O60925,Q9UHV9,Q9NQP4,Q99471,O15212,P61758	5201,5202,5203,5204,10471,7411	MI:0413- electrophoretic mobility shift assay | MI:0040- electron microscopy | MI:0071- molecular sieving	12456645	14.01,42.04
1120	Chromosomal passenger complex CPC (INCENP, CDCA8, BIRC5)		Human	O15392,Q53HL2,Q9NQS7	332,55143,3619	MI:0007- anti tag coimmunoprecipitation	16571674	10.03.01.01,10.03.04.05,16.03.01,70.10.04	Yeast two hybrid analysis pointed out that Survivin and Borealin interact with the N-terminal 58 amino acids of INCENP and bind to each other. The authors showed that a ternary complex between Borealin, Survivin, and the first 58 amino acids of INCENP (INCENP1-58) exists in vivo. This subcomplex was found to be essential and sufficient for targeting to the centromere. Notably, AuroraB kinase, the…
1121	WNK1-OSR1 complex		Human	O95747,Q9H4A3	9943,65125	MI:0019- coimmunoprecipitation	17190791	16.01,18.02,34.11.03.13	WNK1 and OSR1 regulate NKCC activity (sodium, potassium, two chloride cotransporter) (PMID:16832045).	WNK1 is mutated in Gordon's hypertension syndrome.
1123	WNK1-SPAk complex		Human	Q9UEW8,Q9H4A3	27347,65125	MI:0019- coimmunoprecipitation	17190791	16.01,18.02,34.11.03.13		WNK1 is mutated in Gordon's hypertension syndrome.
1130	Hip1R-cortactin complex		Human	Q14247,O75146	2017,9026	MI:0007- anti tag coimmunoprecipitation	17318189	16.07,20.09.14.02,70.03	The Hip1R-cortactin complex negatively regulates actin assembly associated with endocytosis.
1131	RFC2-RIalpha complex		Human	P30153,P35250	5518,5982	MI:0018- two hybrid | MI:0019- coimmunoprecipitation | MI:0096- pull down	15655353	16.01
1133	ATR-HDAC2 complex		Human	Q13535,Q92769	545,3066	MI:0004- affinity chromatography technologies | MI:0019- coimmunoprecipitation	10545197	10.01.09.05,14.07.04,42.10.03	The ATR-HDAC2 complex is a robust biochemical entity that withstands ammonium sulfate precipitation and anion exchange chromatography.
1134	ATR-HDAC2-CHD4 complex		Human	Q13535,Q14839,Q92769	545,1108,3066	MI:0019- coimmunoprecipitation | MI:0069- mass spectrometry studies of complexes	10545197	10.01.09.05,10.03.01.03,14.07.04,32.01.09,42.10.03,70.10	Other members of the NRD complex HDAC1, MTA-1, and MTA-2 are also detectable in ATR immunoprecipitates.
1137	SNARE complex (VAMP2, SNAP25, STX1a, CPLX1, CPLX3)		Human	O14810,Q8WVH0,P60880,Q16623,P63027	10815,594855,6616,6804,6844	MI:0027- cosedimentation	15911881	20.09.07.27,20.09.16.09.05	SNARE (N-ethylmaleimide-sensitive factor attachment protein receptor) complexes are responsible for membrane fusion in the secretory pathway.
1138	SNARE complex (VAMP2, SNAP25, STX1a, CPLX3, CPLX4)		Human	Q8WVH0,Q7Z7G2,P60880,Q16623,P63027	594855,339302,6616,6804,6844	MI:0027- cosedimentation	15911881	20.09.07.27,20.09.16.09.05	SNARE (N-ethylmaleimide-sensitive factor attachment protein receptor) complexes are responsible for membrane fusion in the secretory pathway. The interaction between the SNARE complex and CPX4 indicates a lower binding affinity.
1139	SNARE complex (VAMP2, SNAP25, STX1a, STX3, CPLX1, CPLX3, CPLX4)		Human	O14810,Q8WVH0,Q7Z7G2,P60880,Q16623,Q13277,P63027	10815,594855,339302,6616,6804,6809,6844	MI:0027- cosedimentation	15911881	20.09.07.27,20.09.16.09.05	SNARE (N-ethylmaleimide-sensitive factor attachment protein receptor) complexes are responsible for membrane fusion in the secretory pathway. The interaction between the SNARE complex and CPX4 indicates a lower binding affinity.
114	SNAPc (small nuclear RNA-activating protein) complex	PTF	Human	Q16533,Q13487,Q92966,Q5SXM2,O75971	6617,6618,6619,6621,10302	MI:0019- coimmunoprecipitation	11056176	11.02.03.04,16.01,16.03.01,18.01.07,18.02.09,70.10	Additional information about the constituents of the SNAPc complex is given in PMID:7715707 and PMID:9732265.
1140	Complexin complex (STX3, CPLX1, CPLX3)		Human	O14810,Q8WVH0,Q13277	10815,594855,6809	MI:0027- cosedimentation	15911881	20.09.07.27,20.09.16.09.05
1141	CF IIAm complex (Cleavage factor IIAm complex)		Human	Q14444,Q92989,Q9UKF6,Q16630,Q8N684,O60231,P19447,Q92759,P49959,O43809,O94913,P26599,P23246,Q07157,Q01081,P26368	4076,10978,51692,11052,79869,8449,2071,2968,4361,11051,51585,5725,6421,7082,7307,11338	MI:0226- ion exchange chromatography	11060040	11.04.03.05,70.10	Eukaryotic mRNA precursors (pre-mRNAs) undergo a number of processing steps before they are exported to the cytoplasm. Six different protein factors are required in vitro for 3' end formation of mammalian pre-mRNAs by endonucleolytic cleavage and polyadenylation. One of these factors is cleavage factor IIm (CF IIm). During purification of CF IIm, the activity separated into an essential fraction …
1142	SMN complex		Human	Q9UHI6,O14893,Q16637,P14678,P62314,P62316,P62318,P62304,P62306,P62308	11218,8487,6606,6628,6632,6633,6634,6635,6636,6637	MI:0019- coimmunoprecipitation	10601333	11.04.03.01,11.04.05,14.10,16.03.03,70.03,70.10	Assembly of the Sm-class of U-rich small nuclear ribonucleoprotein particles (U snRNPs) is a process facilitated by the macromolecular survival of motor neuron (SMN) complex. Spinal muscular atrophy (SMA) is the most common genetic cause of infant mortality. Deletions or mutations in the survival of motor neurons (SMN1) gene, the SMA-causing gene, are detected in over 95% of SMA patients. The SMN…	Spinal muscular atrophy (SMA)	Several other subunits of the complex were found in the analysis, which have not been further characterized: p175, p95, p60, p50 using anti-SMN (2B1) or p175, p115, p95, p50 using anti-Gemin3 (11G9).
1144	Cleavage and polyadenylation factor (CPSF)		Human	Q10570,Q9P2I0,Q9UKF6,O95639,Q6UN15	29894,53981,51692,10898,81608	MI:0019- coimmunoprecipitation	14749727	11.04.03.05,16.03.03,18.01.07,18.02.01,70.10	In mammals, polyadenylation of mRNA precursors (pre-mRNAs) by poly(A) polymerase (PAP) depends on cleavage and polyadenylation specificity factor (CPSF). CPSF is a multisubunit complex that binds to the canonical AAUAAA hexamer and to U-rich upstream sequence elements on the pre-mRNA, thereby stimulating the otherwise weakly active and nonspecific polymerase to elongate efficiently RNAs containin…
1146	Cleavage stimulation factor		Human	Q05048,P33240,Q12996	1477,1478,1479	MI:0019- coimmunoprecipitation	10669729	11.04.03.05,16.03.03,70.10	Polyadenylation of mRNA precursors is a two-step reaction requiring multiple protein factors. Cleavage stimulation factor (CstF) is a heterotrimer necessary for the first step, endonucleolytic cleavage, and it plays an important role in determining the efficiency of polyadenylation. The cleavage and polyadenylation specificity factor (CPSF) recognizes the highly conserved hexanucleotide AAUAAA, w…
1147	Polyadenylation complex (CSTF1, CSTF2, CSTF3, SYMPK CPSF1, CPSF2, CPSF3)		Human	Q10570,Q9P2I0,Q9UKF6,Q05048,P33240,Q12996,Q92797	29894,53981,51692,1477,1478,1479,8189	MI:0019- coimmunoprecipitation	10669729	11.04.03.05,16.03.03,70.10	Polyadenylation of mRNA precursors is a two-step reaction requiring multiple protein factors. The polyadenylation complex (containing Cstf1, Cstf2, Cstf3, Sympk, Cpsf1, Cpsf2 and Cpsf3), which contains the cleavage stimulation factor (CstF) and subunits of the cleavage and polyadenylation specificity factor (CPSF) might consist of more protein components.
1148	snRNP-free U1A (SF-A) complex		Human	P17844,Q15233,P23246,P09012	1655,4841,6421,6626	MI:0096- pull down	16373496	11.04.03.05,16.03.03,70.10	The formation of mRNAs in the nuclei of eukaryotic cells involves several co- and post-transcriptional processing events, including 5' end capping, RNA splicing, and 3' end formation. The SF-A complex was found to be involved in cleavage of the mRNA precursor, an essential step of the 3' end formation process.
1149	Histone H3.1 complex		Human	Q9Y294,Q9NVP2,Q13111,Q13112,O14929,P68431,P62805,Q8TEX9,P49321,Q09028	25842,55723,10036,8208,8520,8350,554313,79711,4678,5928	MI:0019- coimmunoprecipitation	14718166	14.10,70.10	The H3.1 and H3.3 complexes contain distinct histone chaperones, CAF-1 and HIRA, that were shown to be necessary to mediate DNA-synthesis-dependent and -independent nucleosome assembly, respectively.
115	Polycomb repressive complex 1 (PRC1, hPRC-H)		Human	P35226,Q14781,O00257,Q9HC52,P08107,P78364,Q8IXK0,Q8NDX5,Q06587,Q99496,Q96GD3,O60264	648,84733,8535,57332,3303,1911,1912,80012,6015,6045,22955,8467	MI:0004- affinity chromatography technologies	12167701	10.01.09.05,11.02.03.04.03,11.02.03.04.07,14.07.09,42.10.03,70.10	Polycomb repressive complexes are required to maintain the transcriptionally repressive state of many genes, including Hox genes, throughout development. PcG PRC1 complex acts via chromatin remodeling and modification of histones. hPRC-H apparently represents not a single complex but rather a mixture of highly related complexes, here exemplified by the M33F and Bmi1F M2 eluates. The identified be…
1150	Histone H3.3 complex		Human	Q9Y294,Q9NVP2,P84243,O14929,P54198,P62805,Q8TEX9,P49321,Q09028	25842,55723,3020,8520,7290,554313,79711,4678,5928	MI:0019- coimmunoprecipitation	14718166	14.10,70.10	The H3.1 and H3.3 complexes contain distinct histone chaperones, CAF-1 and HIRA, that were shown to be necessary to mediate DNA-synthesis-dependent and -independent nucleosome assembly, respectively.
1152	FA complex (Fanconi anemia complex)		Human	O15360,Q8NB91,Q00597,Q9HB96,Q9NPI8,O15287,Q9NW38,Q8IYD8	2175,2187,2176,2178,2188,2189,55120,57697	MI:0019- coimmunoprecipitation	16116422	14.07.05,32.01.09,70.10	The Fanconi complex normally promotes a cascade of changes in a biochemical pathway that ultimately leads to the repair of cellular DNA damage. But if any of the proteins within the complex are mutated, the enzyme FancL is disabled and the DNA repair pathway is disrupted.	FA complex is involved in Fanconi anemia (FA) disease.
1153	Integrator complex		Human	Q5TA45,Q8N201,Q9NVR2,Q96CB8,Q9H0H0,Q68E01,Q96HW7,Q6P9B9,Q9UL03,Q9NVH2,Q75QN2,Q9NV88	54973,26173,55174,57117,57508,65123,92105,80789,26512,25896,55656,55756	MI:0019- coimmunoprecipitation | MI:0071- molecular sieving	16239144	11.04,70.10	The Intergrator complex is involved in the small nuclear RNAs (snRNA) U1 and U2 transcription and in their 3' box-dependent processing. The Integrator complex is recruited to the U1 and U2 snRNA genes and mediates the snRNAs 3' cleavage.
1154	DSS1 complex		Human	P51587,Q5TA45,Q9NVR2,Q9H0H0,Q96HW7,Q6P9B9,Q9UL03,Q9NVH2,Q75QN2,Q9NV88,Q96PV6,A6H687,P60896	675,54973,55174,57508,92105,80789,26512,25896,55656,55756,114823,66406,7979	MI:0019- coimmunoprecipitation | MI:0071- molecular sieving	16239144	70.10			Since human SAC3D1 was not available in the UniProt database at the time of annotation, the orthologous protein from mouse was used.
1155	Integrator-RNAPII complex		Human	Q5TA45,Q8N201,Q9NVR2,Q96CB8,Q9H0H0,Q68E01,Q96HW7,Q6P9B9,Q9UL03,Q9NVH2,Q75QN2,Q9NV88,P24928,P30876	54973,26173,55174,57117,57508,65123,92105,80789,26512,25896,55656,55756,5430,5431	MI:0019- coimmunoprecipitation | MI:0071- molecular sieving	16239144	11.02,11.04,70.10	The integrator complex interacts with the C-terminal domain of the RNA Polymerase II. The integrator-RNAPII complex mediates RNAPII-dependent transcription of at least U1 and U2 snRNA genes.
1158	p33ING1b-p300 complex		Human	Q09472,Q9UK53	2033,3621	MI:0006- anti bait coimmunoprecipitation	12015309	10.01.09.05,10.03.01,14.07.04,42.10.03,70.10.03	Anti-p300 immunoprecipitates contained p33ING1b, but not p47ING1a.
1159	p33ING1b-HDAC1 complex		Human	Q13547,Q9UK53	3065,3621	MI:0006- anti bait coimmunoprecipitation	12015309	10.01.09.05,10.03.01,14.07.04,42.10.03,70.10.03	HDAC1 interacts as well with p33ING1b as with p47ING1a.
1160	ING1-p300-PCNA complex		Human	Q09472,Q9UK53,P12004	2033,3621,5111	MI:0006- anti bait coimmunoprecipitation	12015309	10.01.05.01,10.01.09.05,10.03.01,14.07.04,42.10.03,70.10.03	p33ING1b affects the degree of physical association between proliferating cell nuclear antigen (PCNA) and p300.
1162	Ubiquitin E3 ligase (DDB1, DDB2, CUL4A, CUL4B, RBX1)		Human	Q13619,Q13620,Q16531,Q92466,P62877	8451,8450,1642,1643,9978	MI:0071- molecular sieving | MI:0226- ion exchange chromatography	16678110	14.07.05,18.01.01,32.01.09,32.01.13,70.10	Ubiquitin E3 ligases covalently attach ubiquitin to a lysine residue on a target protein. Polyubiquitination marks proteins for degradation by the proteasome. The CUL4-DDB-ROC1 complex is a ubiquitin E3 ligase for histones H3 and H4. CUL4-DDB-ROC1-mediated H3 and H4 ubiquitylation was shown to facilitate cellular response to UV damage by affecting nucleosome stability.
1163	ING1-PCNA complex		Human	Q9UK53,P12004	3621,5111	MI:0006- anti bait coimmunoprecipitation | MI:0029- cosedimentation through density gradients	11682605	32.01.09,32.01.13,40.10,70.10.03	UV rapidly induces p33ING1b, but not p47ING1a isoform, to bind PCNA.
1165	RNF20-RNF40-UbE2E1 complex	RNF20/40 complex	Human	Q5VTR2,O75150,P51965	56254,9810,7324	MI:0096- pull down	16307923	11.02.03.04,14.07.05,70.10	In humans, the 600 kDa RNF20/40 complex is the E3 ligase and UbcH6 is the ubiquitin E2-conjugating enzyme for H2B-Lys120 monoubiquitination.
1166	p400-associated complex		Human	P60709,Q96L91,Q9Y265,Q9Y230,Q9Y4A5,(O96019,O94805)	60,57634,8607,10856,8295,(86,51412)	MI:0004- affinity chromatography technologies	11509179	01.04,10.01.02,10.01.09.05,16.01,42.10.03,70.10
1167	Paf complex	hPAF complex	Human	Q6P1J9,Q6PD62,Q8WVC0,Q8N7H5,Q9GZS3	79577,9646,123169,54623,80349	MI:0096- pull down	16307923	11.02.03.01,70.10	hPAF participates in histone H2B monoubiquitiation. In addition, hPAF coordinates events during transcription (initiation, promoter clearance, and elongation) and also events in RNA quality control. The hPAF complex interacts with the hSKI complex.
1168	SKI complex	hSKI complex	Human	Q15477,Q6PGP7,Q9GZS3	6499,9652,80349	MI:0071- molecular sieving | MI:0019- coimmunoprecipitation	16024656	11.02.03.01,11.02.03.04,70.03,70.10	hSKI complex is present at transcriptionally active genes with recruitment dependent on hPAF complex.
1169	SNARE complex (STX4, VAMP8, VAMP3, SNAP23)		Human	O00161,Q12846,Q15836,Q9BV40	8773,6810,9341,8673	MI:0019- coimmunoprecipitation	12130530	20.09.07.27,20.09.16.09.05,73.03.07.03	SNARE (N-ethylmaleimide-sensitive factor attachment protein receptor) complexes are responsible for membrane fusion in the secretory pathway. VAMP-3 and VAMP-8 form SNARE complexes with platelet syntaxin 4 and are required for platelet granule secretion.
117	GPR56-CD81-Galphaq/11-Gbeta complex		Human	P60033,Q9Y653,(P29992,P50148),(P62873,P62879,P16520,Q9HAV0)	975,9289,(2767,2776),(2782,2783,2784,59345)	MI:0019- coimmunoprecipitation	15004227	30.01.05.05.03	The central role of CD81 (and CD9 when present) suggests possible scaffolding functions for CD81 and CD9 in GPR56 signaling.
1170	cMYC-ATPase-helicase complex		Human	O96019,P01106,Q9Y265,Q9Y230,Q9Y4A5	86,4609,8607,10856,8295	MI:0004- affinity chromatography technologies | MI:0006- anti bait coimmunoprecipitation	10882073	10.01.02,10.01.09.05,11.02.03.04,14.07.04,16.03.01,42.10.03,70.10	TIP49 and TIP48 are complexed with c-Myc in vivo, and binding is dependent on a c-Myc domain essential for oncogenic activity. TIP49 protein is an essential mediator of c-Myc oncogenic transformation.		BAF53 and beta-actin have been described in this paper as p45 and p41. Both subunits were identified in the succeeding paper PMID:11839798.
1171	c-MYC-ATPase-helicase complex		Human	O96019,P01106,Q9Y265,Q9Y230,Q9Y4A5	86,4609,8607,10856,8295	MI:0006- anti bait coimmunoprecipitation	11839798	10.01.02,10.01.09.05,11.02.03.04,14.07.04,16.03.01,42.10.03,70.10
1173	TIP49-TIP48-BAF53 complex		Human	O96019,Q9Y265,Q9Y230	86,8607,10856	MI:0007- anti tag coimmunoprecipitation	11839798	10.01.02,70.10
1174	PHAX-CBC complex (cap binding complex)		Human	Q09161,P52298,Q9H814	4686,22916,51808	MI:0413- electrophoretic mobility shift assay	10786834	16.03.03,20.01.21,20.09.01,70.03,70.10	In metazoa, assembly of spliceosomal U snRNPs requires nuclear export of U snRNA precursors. Export depends upon the RNA cap structure, nuclear cap-binding complex (CBC), the export receptor CRM1/Xpo1, and RanGTP. PHAX (phosphorylated adaptor for RNA export) is an additional factor required for U snRNA export complex assembly in vitro. In vivo, PHAX is required for U snRNA export but not for CRM1…
1175	TRRAP-BAF53-HAT complex		Human	O96019,Q9Y4A5	86,8295	MI:0007- anti tag coimmunoprecipitation	11839798	10.01.09.05,11.02.03.04,14.07.04,42.10.03,70.10	TRRAP and BAF53 associate with an up to now not identified histone acetyltransferase activity which does not contain TIP60, TIP49 or TIP48.
1176	CRM1-RAN-PHAX-CBC complex (cap binding complex)		Human	Q09161,P52298,P62826,Q9H814,O14980	4686,22916,5901,51808,7514	MI:0413- electrophoretic mobility shift assay | MI:0430- nucleic acid uv cross-linking assay	10786834	16.03.03,20.01.21,20.09.01,70.03,70.10	In metazoa, assembly of spliceosomal U snRNPs requires nuclear export of U snRNA precursors. Export depends upon the RNA cap structure, nuclear cap-binding complex (CBC), the export receptor CRM1/Xpo1, and RanGTP. PHAX (phosphorylated adaptor for RNA export) is an additional factor required for U snRNA export complex assembly in vitro. PHAX binding to CBC is greatly increased by the presence of c…
1177	Polycomb repressive complex 4 (PRC4)		Human	O75530,Q15910,Q96EB6	8726,2146,23411	MI:0071- molecular sieving | MI:0226- ion exchange chromatography	15684044	10.01.09.05,11.02.03.04.07,14.07.09,42.10.03,70.10	Polycomb repressive complexes are required to maintain the transcriptionally repressive state of many genes, including Hox genes, throughout development. They are methylating histones at lysine residues. PRC4 methylates preferentially the histone H1b isoform, whereas PRC2 methylated preferentially the histone H1d isoform. The PRC3 complex exclusively targets methylation of histone H3-K27, and the…	PRC complexes are overexpressed in breast, colon, and prostate cancers.
1178	BCOR complex	Ubiquitin E3 ligase	Human	Q6W2J9,Q8NHM5,P11142,Q9BSM1,Q06587,Q99496,Q8N488,P63208	54880,84678,3312,84759,6015,6045,23429,6500	MI:0019- coimmunoprecipitation	16943429	14.07.05,18.01.01,18.02.09,70.10	Ubiquitin E3 ligases covalently attach ubiquitin to a lysine residue on a target protein. Polyubiquitination marks proteins for degradation by the proteasome. The BCOR complex contains E3 ligase activity for histone H2A. Monoubiquitylated H2A is present together with the BCOR complex at BCL6 target genes in B cells. This strongly suggests a role of BCOR as regulator of BCL6, a sequence-specific t…
1179	CENP-A NAC-CAD complex		Human	Q8N2Z9,Q03188,Q9H3R5,Q9BS16,Q8N0S6,Q9NSP4,Q96H22,Q9BU64,Q6IPU0,Q7L2Z9,Q96BT3,Q13352,Q71F23	378708,1060,64946,64105,91687,79019,55839,79172,401541,55166,80152,23421,79682	MI:0676- tandem affinity purification	16622419	10.01.09.07,10.03.04.01,10.03.04.05,10.03.05.01,70.10.04	Assembly of CENP-A NAC complex at centromeres is dependent on CENP-M, CENP-N and CENP-T.
118	GPI-GnT activity complex		Human	P37287,Q92535,Q14442,Q9BRB3	5277,5279,5283,9091	MI:0004- affinity chromatography technologies	9463366	01.06.02.01,70.07	This protein complex has GPI-GlcNAc transferase (GPI-GnT) activity in vitro.
1181	C complex spliceosome		Human	O60306,Q8WUQ7,O60508,Q99459,Q9BZJ0,Q9P013,Q9HCG8,Q9BUQ8,Q9UJV9,P17844,Q96DF8,Q9H5Z1,Q92620,Q14562,Q15029,P38919,Q14331,Q9BRR8,P09651,P22626,P51991,P07910,P52597,P31943,P61978,P52272,O43390,Q00839,Q9ULR0,Q9Y333,P62310,P61326,Q9BRX9,P11940,O43660,Q9H307,Q9UNP9,Q9Y3C6,Q9H2H8,Q96BP3,Q9UMS4,Q13523,O94906,Q6P2Q9,Q9UKM9,Q9NW64,Q9Y5S9,P38159,O43290,Q6UX04,Q15459,Q15428,Q12874,O75533,Q13435,Q15393,Q07955,…	9716,58509,51362,988,51340,51503,57703,9416,51428,1655,8220,60625,9785,1659,9343,9775,2483,55094,3178,3181,220988,3183,3185,3187,3190,4670,10236,3192,57461,57819,27258,4116,84292,26986,5356,5411,10450,51645,53938,23398,27339,8899,24148,10594,22913,55696,9939,27316,9092,10283,10291,8175,10946,23451,10992,23450,6426,23517,10569,23020,9410,6627,6628,6629,6632,6633,6634,6635,6636,6637,22938,10250,235…	MI:0028- cosedimentation in solution | MI:0096- pull down	11991638	16.03.03,11.04.03.01,70.10	In eukaryotes, the removal of introns from nascent transcripts is mediated by a highly dynamic, macromolecular machine called the spliceosome.
1182	CDC5L core complex		Human	O75934,Q99459,Q92616,P11142,O43660,Q9UMS4	10286,988,10985,3312,5356,27339	MI:0019- coimmunoprecipitation | MI:0069- mass spectrometry studies of complexes	11101529	11.04.03.01,16.03.03,70.10	The CDC5L complex incorporates into the spliceosome in an ATP-dependent step. This complex is required for the second catalytic step of pre-mRNA splicing. Immunodepletion of the CDC5L complex from HeLa nuclear extract inhibits the formation of pre-mRNA splicing products in vitro but does not prevent spliceosome assembly. Experiments indicate that there exists a CDC5L core complex in HeLa nuclear …
1183	CDC5L complex		Human	O75934,Q7L1Q6,Q99459,Q9P013,Q14204,Q92616,P11142,Q12905,O43660,O15297,P62136,P78527,Q9UMS4,Q9UPN6,P38159,O75533,Q13435,Q15427,A8K8P3,P23246,Q07955,Q01130,P09012,P09661,P62314,P62316,P62318,Q8IYB3,P15884,P11388	10286,9689,988,51503,1778,10985,3312,3608,5356,8493,5499,5591,27339,22828,27316,23451,10992,10262,9814,6421,6426,6427,6626,6627,6632,6633,6634,10250,6925,7153	MI:0019- coimmunoprecipitation | MI:0069- mass spectrometry studies of complexes	11101529	11.04.03.01,16.03.03,70.10	The CDC5L complex incorporates into the spliceosome in an ATP-dependent step. This complex is required for the second catalytic step of pre-mRNA splicing. Immunodepletion of the CDC5L complex from HeLa nuclear extract inhibits the formation of pre-mRNA splicing products in vitro but does not prevent spliceosome assembly.
1185	EGFR-containing signaling complex		Human	P00533,P04626,O00443,O00750	1956,2064,5286,5287	MI:0019- coimmunoprecipitation	10805725	30.05.01.12.01	EGF stimulation recruits both PI3K-C2alpha and PI3K-C2beta to the EGFR-containing signaling complex, together with ErbB-2.
1186	ESCRT-III complex		Human	Q9HD42,Q7LBR1,O43633,Q9UQN3,Q9BY43,Q9H444,Q96CF2,Q9NZZ3,Q96FZ7,Q9Y3E7	5119,57132,27243,25978,29082,128866,92421,51510,79643,51652	MI:0007- anti tag coimmunoprecipitation	14519844	14.04,20.01.10,20.09.07,70.03	The ESCRT-III complex is required for multivesicular bodies (MVBs) formation and sorting of endosomal cargo proteins into MVBs. The MVB pathway mediates delivery of transmembrane proteins into the lumen of the lysosome for degradation. The ESCRT-III complex is probably involved in the concentration of MVB cargo. In the ESCRT-III complex, it probably serves as an acceptor for ESCRT-II complex on e…
1187	ESCRT-II complex		Human	Q96H20,Q9BRG1,Q86VN1	11267,84313,51028	MI:0007- anti tag coimmunoprecipitation	14519844	14.04,20.01.10,20.09.07,70.03	The ESCRT-II complex is required for multivesicular bodies (MVBs) formation and sorting of endosomal cargo proteins into MVBs. The MVB pathway mediates delivery of transmembrane proteins into the lumen of the lysosome for degradation. The ESCRT-II complex is probably involved in the recruitment of the ESCRT-III complex.
1189	DNA double-strand break end-joining complex		Human	P49917,P49959,O60934,Q92878,Q13426,P13010,P12956	3981,4361,4683,10111,7518,7520,2547	MI:0091- chromatography technologies | MI:0071- molecular sieving	11809878	10.01.05.01,16.03.01,32.01.09,70.10
1190	NCBP-NIP1 complex		Human	Q09161,Q96P71	4686,63941	MI:0018- two hybrid	7478990	16.03.03,18.02,70.10
1191	RNA pol II containing coactivator complex Tat-SF		Human	P50750,O43719,P19338,P24928,O00267	1025,27336,4691,5430,6829	MI:0071- molecular sieving | MI:0019- coimmunoprecipitation	10393184	11.02.03.04,16.03.01,70.10	All fractions with Tat stimulatory activity contained these components as well as CDK9.
1192	ESCRT-I complex		Human	Q99816,Q9UK41,A5D8V6	7251,51160,55048	MI:0007- anti tag coimmunoprecipitation	15509564	14.04,20.01.10,20.09.07,70.03,70.07	ESCRT-I is one of three defined protein complexes in the class E vacuolar protein sorting (VPS) pathway required for the sorting of ubiquitinated transmembrane proteins into internal vesicles of multivesicular bodies.
1193	Rap1 complex		Human	P49959,P09874,Q92878,Q15554,Q9NYB0,P13010,P12956	4361,142,10111,7014,54386,7520,2547	MI:0007- anti tag coimmunoprecipitation	15100233	16.03.01,32.01.09,42.10.03,70.10	This complex is responsible for proper maintenance of telomere length and structure. Rad50, Mre11 and Ku86 are recruited to Rap1 independent of TRF2. PARP1, however, most likely interacts with Rap1 through TRF2.
1194	E2F-6 complex	E2F6.com-1 complex	Human	O75461,Q9H9B1,Q96KQ7,O75712,Q969R5,P61244,Q8IWI9,Q9BYE7,Q06587,Q99496,Q14186,Q8IY57	1876,79813,10919,2707,83746,4149,23269,84108,6015,6045,7027,10138	MI:0007- anti tag coimmunoprecipitation | MI:0069- mass spectrometry studies of complexes	12004135	11.02.03.04.03,14.07.09,16.03.01,70.10	The E2F-6 complex occupies target promoters like E2F binding elements and contains chromatin modifiers such as histone methyltransferases. Data suggest that these chromatin modifiers contribute to silencing of E2F- and Myc-responsive genes in quiescent cells.
1195	Exon junction complex (mRNA splicing-dependent)		Human	Q6P2Q9,Q8IYB3	10594,10250	MI:0029- cosedimentation through density gradients | MI:0019- coimmunoprecipitation | MI:0430- nucleic acid uv cross-linking assay	10809668	11.04.03.01,16.03.03,70.10	The results indicate that splicing alters the complement of proteins associated with exon-exon junctions regardless of the nature of the photoreactive group, the position of this group relative to the exon-exon junction, or the exact sequence of the 5' exon, even though changing the position or the nature of the photoreactive group can affect exactly which proteins are detected by this method.		At the time of annotation, the additional members p50 and p20 of the protein complex remained unidentified.
1197	TRF1-TIN2 complex		Human	Q96AP0,Q9NUX5,P54274,Q15554,Q9NYB0,Q9BSI4	65057,25913,7013,7014,54386,26277	MI:0007- anti tag coimmunoprecipitation	15181449	16.03.01,42.10.03,70.10	PTOP binds to the carboxyl terminus of POT1 and recruits it to telomeres.
1198	TIN2 complex		Human	Q96AP0,Q9NUX5,Q15554,Q9BSI4	65057,25913,7014,26277	MI:0226- ion exchange chromatography | MI:0071- molecular sieving	15181449	16.03.01,42.10.03,70.10	This complex regulates telomere length. PTOP binds to the carboxyl terminus of POT1 and recruits it to telomeres.
1199	Oligosaccharyltransferase complex (Stt3A variant)	OST complex	Human	P61803,P39656,Q9H0U3,P04843,P04844,P46977	1603,1650,84061,6184,6185,3703	MI:0028- cosedimentation in solution | MI:0226- ion exchange chromatography	12887896	14.07.02.02,70.07	Oligosaccharyltransferase (OST) is an integral membrane protein that catalyzes N-linked glycosylation of nascent proteins in the lumen of the endoplasmic reticulum. Genomes of most multicellular eukaryotes encode two homologs of Stt3p and mammals express two homologs of Ost3p. Tissue and cell type-specific differences in expression of the Stt3p homologs suggest that the enzymatic properties of ol…
12	BLOC-2 (biogenesis of lysosome-related organelles complex 2)		Human	Q969F9,Q9UPZ3,Q86YV9	84343,11234,79803	MI:0019- coimmunoprecipitation | MI:0029- cosedimentation through density gradients | MI:0071- molecular sieving	15030569	42.22,42.25	The results suggest that BLOC-2 is not critical for basal levels of secretion of lysosomal enzymes by fibroblasts.	HPS1-7 are involved in Hermansky-Pudlak syndrome (HPS), which comprises at least seven different autosomal recessive disorders (referred to as HPS-1 through -7) that share the clinical manifestations of oculocutaneous albinism combined with platelet storage pool deficiency and do not present with the severe immunodeficiency and giant intracellular granules characteristic of Chediak-Higashi syndro…
120	Lymphotoxin beta receptor complex		Human	P01374,Q06643,P36941	4049,4050,4055	MI:0019- coimmunoprecipitation	9122217	30.05,40.10.02	The binding of heterotrimeric lymphotoxin, LT alpha1 beta2, to the LTbeta receptor (LTbeta R), a member of the tumor necrosis factor receptor (TNFR) superfamily, induces nuclear factor kappaB (NF-kappaB) activation and cell death in HT29 adenocarcinoma cells.
1200	Oligosaccharyltransferase complex (Stt3B variant)	OST complex	Human	P61803,P39656,Q9H0U3,P04843,P04844,Q8TCJ2,Q13454	1603,1650,84061,6184,6185,201595,7991	MI:0028- cosedimentation in solution | MI:0226- ion exchange chromatography	12887896	14.07.02.02,70.07	Oligosaccharyltransferase (OST) is an integral membrane protein that catalyzes N-linked glycosylation of nascent proteins in the lumen of the endoplasmic reticulum. Genomes of most multicellular eukaryotes encode two homologs of Stt3p and mammals express two homologs of Ost3p. Tissue and cell type-specific differences in expression of the Stt3p homologs suggest that the enzymatic properties of ol…
1202	TRF1 telomere length regulation complex		Human	P54274,Q9BSI4,O95271	7013,26277,8658	MI:0006- anti bait coimmunoprecipitation	15133513	42.10.03,70.10	Inhibition of TRF1 by tankyrase 1 is controlled by TIN2.
1205	TRF2-Rap1 complex III		Human	Q15554,Q9NYB0	7014,54386	MI:0071- molecular sieving	15316005	16.03.01,42.10.03,70.10	The TRF2 complex is primarily involved in telomere protection and contains the TRF2 interacting partner human (h)Rap1 as well as several factors involved in the DNA damage response.
1206	TRF-Rap1 complex I, 2MD		Human	Q9NUX5,P54274,Q15554,Q9NYB0,Q9BSI4,O95271	25913,7013,7014,54386,26277,8658	MI:0071- molecular sieving	15316005	16.03.01,42.10.03,70.10
1207	TRF2-Rap1 complex II		Human	Q9NUX5,Q15554,Q9NYB0,Q9BSI4	25913,7014,54386,26277	MI:0071- molecular sieving	15316005	16.03.01,42.10.03,70.10
1211	Ubiquitin E3 ligase (AHR, ARNT, DDB1, TBL3, CUL4B, RBX1)	CUL4AhR complex	Human	P35869,P27540,Q13620,Q16531,P62877,Q12788	196,405,8450,1642,9978,10607	MI:0007- anti tag coimmunoprecipitation	17392787	14.07.05,14.13.01.01,30.07,70.10	Ubiquitin E3 ligases covalently attach ubiquitin to a lysine residue on a target protein. Polyubiquitination marks proteins for degradation by the proteasome. In the CUL4B(AhR) ubiquitin E3 ligase complex, ligand-activated dioxin receptor AhR acts as a substrate-specific adaptor component that targets sex steroid receptors for degradation. Thus, experiments uncover a function for AhR as an atypic…
1214	Ubiquitin E3 ligase (DET1, DDB1, CUL4A, RBX1, COP1)	DCXhDET1-hCOP1 complex	Human	Q13619,Q16531,Q7L5Y6,P62877,Q8NHY2	8451,1642,55070,9978,64326	MI:0007- anti tag coimmunoprecipitation | MI:0069- mass spectrometry studies of complexes	14739464	14.07.05,14.13.01.01,30.07,70.10	Ubiquitin E3 ligases covalently attach ubiquitin to a lysine residue on a target protein. Polyubiquitination marks proteins for degradation by the proteasome. Human DET1 (hDET1) promotes ubiquitination and degradation of the proto-oncogenic transcription factor c-Jun by assembling a multisubunit ubiquitin E3 ligase. Ablation of any subunit by RNA interference stabilized c-Jun and increased c-Jun-…
1215	Ubiquitin E3 ligase (FBXW7, CUL1, SKP1A, RBX1)		Human	Q13616,Q969H0,P62877,P63208	8454,55294,9978,6500	MI:0019- coimmunoprecipitation	11585921	14.07.05,14.13.01.01,30.05.02.14,30.07	Ubiquitin E3 ligases covalently attach ubiquitin to a lysine residue on a target protein. Polyubiquitination marks proteins for degradation by the proteasome. FBXW7 is an inhibitor of notch signaling that targets notch for ubiquitin-mediated protein degradation.
1217	WRN-TRF2 complex		Human	Q15554,Q14191	7014,7486	MI:0006- anti bait coimmunoprecipitation | MI:0096- pull down	12181313	10.01.02,40.20,42.10.03	TRF2 interaction with WRN results in a stimulation of WRN-helicase activity.
1219	Tankyrin 1-tankyrin 2-TRF1 complex		Human	P54274,O95271,Q9H2K2	7013,8658,80351	MI:0004- affinity chromatography technologies	12080061	42.10.03,70.10	TRF1 binding allows tankyrase to regulate telomere dynamics. Mouse TRF1 lacks the binding motif for tankyrase.
1220	TRF2-Ku complex		Human	Q15554,P13010,P12956	7014,7520,2547	MI:0018- two hybrid | MI:0019- coimmunoprecipitation	10984620	16.03.01,42.10.03,70.10
1221	TFIIA-TRF2 complex		Human	P52655,P52657,Q15554	2957,2958,7014	MI:0007- anti tag coimmunoprecipitation	10570139	11.02.03.04,70.10	TRF2-TFIIA complex is able to replace TBP or TFIID in basal or activated transcription from various RNA polymerase II promoters.
1223	H2AX complex, isolated from cells without IR exposure		Human	P62158,P27797,Q9Y262,P16104,P62805,Q8N257,O43390,P11021,P06748,P11940,P05455,Q08945,Q9Y5B9	805,811,51386,3014,554313,128312,10236,3309,4869,26986,6741,6749,11198	MI:0004- affinity chromatography technologies | MI:0069- mass spectrometry studies of complexes	16522924	10.01.09.05,10.03.01.03,11.02.03.01.04,42.10.03,70.10
1224	Ubiquitin E3 ligase (BMI1, SPOP, CUL3)		Human	P35226,Q13618,O43791	648,8452,8405	MI:0019- coimmunoprecipitation	15897469	10.03.04.06,14.07.05,70.10	Ubiquitin E3 ligases covalently attach ubiquitin to a lysine residue on a target protein. Polyubiquitination marks proteins for degradation by the proteasome. X inactivation involves the stable silencing of one of the two X chromosomes in XX female mammals. Initiation of this process occurs during early development and involves Xist (X-inactive-specific transcript) RNA coating and the recruitment…
1225	Ubiquitin E3 ligase (H2AFY, SPOP, CUL3)		Human	Q13618,O75367,O43791	8452,9555,8405	MI:0019- coimmunoprecipitation	15897469	10.03.04.06,14.07.05,70.10	Ubiquitin E3 ligases covalently attach ubiquitin to a lysine residue on a target protein. Polyubiquitination marks proteins for degradation by the proteasome. X inactivation involves the stable silencing of one of the two X chromosomes in XX female mammals. Initiation of this process occurs during early development and involves Xist (X-inactive-specific transcript) RNA coating and the recruitment…
1226	H2AX complex I		Human	P27797,Q7L2E3,P16104,Q8N257,P11021,P06748,P09874	811,22907,3014,128312,3309,4869,142	MI:0004- affinity chromatography technologies | MI:0069- mass spectrometry studies of complexes	16522924	10.01.05.01,10.01.09.05,10.03.01.03,11.02.03.01.04,32.01.09,42.10.03,70.10	This complex has been isolated from cells after IR exposure and recovery for 30 minutes.
1227	H2AX complex II		Human	P27797,P16989,P16104,P33778,Q99879,P62805,Q8N257,P11021,P06748,Q96EY7	811,8531,3014,3018,8342,554313,128312,3309,4869,55037	MI:0004- affinity chromatography technologies | MI:0069- mass spectrometry studies of complexes	16522924	10.01.05.01,10.01.09.05,10.03.01.03,11.02.03.01.04,32.01.09,42.10.03,70.10	This complex has been isolated from cells after IR exposure and recovery for 2.5h.
123	Rnase/Mrp complex		Human	Q99575,O95707,Q969H6,O75817,O95059,Q9H633,Q9BUL9,P78346,P78345,O75818	10940,10775,51367,10248,11102,79897,54913,10556,10557,10799	MI:0096- pull down	15096576	01.03.16.01,11.04.01,16.03.03,70.10	RNase MRP is involved in the processing of pre-rRNA and the generation of RNA primers for mitochondrial DNA replication.
1230	WINAC complex	WSTF containing complex	Human	O96019,O14497,Q9UIG0,Q13111,P51531,P51532,Q12824,Q92922,Q8TAQ2,Q96GM5,Q969G3,Q9Y5B9,Q02880,P11473	86,8289,9031,10036,6595,6597,6598,6599,6601,6602,6605,11198,7155,7421	MI:0004- affinity chromatography technologies | MI:0029- cosedimentation through density gradients | MI:0006- anti bait coimmunoprecipitation	12837248	10.01.03,10.01.09.05,10.03.01.01.05,11.02.03.04,16.01.01,42.10.03,70.10	WINAC mediates the recruitment of unliganded VDR to VDR target sites in promoters, while subsequent binding of coregulators requires ligand binding.
1231	FIB-associated protein complex		Human	Q07021,P22087,Q99873,O14744,Q71U36,Q9H4B7	708,2091,3276,10419,7846,81027	MI:0007- anti tag coimmunoprecipitation	14583623	11.04.01,11.06.01,12.01,70.10,77.03.07.01	FIB-associated protein complexes contain a number of ribosomal proteins and potential trans-acting factors involved in ribosome biogenesis, and the complexes are dependent on RNA integrity.
1232	REST-CoREST-mSIN3A complex		Human	Q9UKL0,Q13127,Q96ST3	23186,5978,25942	MI:0007- anti tag coimmunoprecipitation	10734093	11.02.03.04.03,41.05.13,43.03.13,45.03.17,70.10,73.03.13	The REST-mSin3A association involves the NH(2)-terminal repressor domain of REST and the paired amphipathic helix 2 domain of mSin3A. REST forms complexes with endogenous mSin3A in mammalian cells, and both mSin3A and CoREST interact with REST in intact mammalian cells.
1233	CoREST-HDAC2 complex		Human	Q92769,Q9UKL0	3066,23186	MI:0019- coimmunoprecipitation	11516394	10.01.09.05,11.02.03.04.03,14.07.04,42.10.03,70.10,73.03.13	In the presence of REST, the CoREST/HDAC2 complex represses transcription of the Nav1.2 sodium channel gene.
1239	EBAFb complex	ENL-associated BAF250b-containing SWI/SNF complex	Human	O96019,Q8NFD5,Q03111,P51532,Q12824,Q92922,Q8TAQ2,Q96GM5,Q92925,Q969G3	86,57492,4298,6597,6598,6599,6601,6602,6603,6605	MI:0006- anti bait coimmunoprecipitation | MI:0071- molecular sieving	12665591	10.01.09.05,11.02.03.04.01,16.03.01,42.10.03,70.10.03,73.03.07.02.01.02	ENL associates and cooperates with SWI/SNF complexes to activate transcription of the promoter of HoxA7, a downstream target essential for oncogenic activity of ENL.		Three other subunits of the complex were found in the analysis, which have not been further characterized: EBAF140, EBAF100 and EBAF70.
1243	Ubiquitin E3 ligase (SPOP, DAXX, CUL3)		Human	Q13618,Q9UER7,O43791	8452,1616,8405	MI:0007- anti tag coimmunoprecipitation	16524876	11.02.03.04,14.07.05,14.13.01.01,40.10.02.04,70.10	Ubiquitin E3 ligases covalently attach ubiquitin to a lysine residue on a target protein. Polyubiquitination marks proteins for degradation by the proteasome. SPOP serves as an adaptor of Daxx for the ubiquitination by Cul3-based ubiquitin ligase and subsequent degradation by the proteasome. Experiments suggest that SPOP/Cul3-ubiquitin ligase plays an essential role in the control of Daxx level a…
1245	Protein phosphatase 4 complex	PPP4 |PPP4c	Human	P60510,Q9NY27	5531,151987	MI:0028- cosedimentation in solution	10769191	14.07.03,70.05	Protein phosphatase 4 (PPP4) is a protein serine/threonine phosphatase that has been implicated in microtubule organization at centrosomes.
1248	Apoptosome		Human	O14727,P99999	317,54205	MI:0114- x-ray crystallography	16271896	40.10.02.03,70.03	The apoptosome is a multiprotein complex mediating the mitochondrial pathway of cell death. Oligomeric Apaf-1 mediates the cytochrome c-dependent autocatalytic activation of pro-caspase-9 (Apaf-3), leading to the activation of caspase-3 and apoptosis. In the absence of an apoptotic signal, Apaf-1 exists in a monomeric form.
1250	pRB-E2F-1 complex		Human	Q01094,P06400	1869,5925	MI:0019- coimmunoprecipitation	17380128	10.03.01.02,32.01.09,70.10	The phosphorylation of pRB at Ser612 is induced by ATM-Chk1/2 kinase after DNA damage, leading to enhancement of the formation of a complex between pRB and E2F-1. It is proposed, that in asynchronously growing cells, pRB exists in a predominantly phosphorylated state, which is dissociated from E2F, allowing E2F-dependent transcription. DNA damage induces dephosphorylation of pRB at Cdk phosphoryl…
1252	EBAFa complex	ENL-associated BAF250a-containing SWI/SNF complex	Human	O96019,O14497,Q03111,P51532,Q12824,Q92922,Q8TAQ2,Q96GM5,Q92925,Q969G3	86,8289,4298,6597,6598,6599,6601,6602,6603,6605	MI:0006- anti bait coimmunoprecipitation | MI:0071- molecular sieving	12665591	10.01.09.05,11.02.03.04.01,16.03.01,42.10.03,70.10.03,73.03.07.02.01.02	ENL associates and cooperates with SWI/SNF complexes to activate transcription of the promoter of HoxA7, a downstream target essential for oncogenic activity of ENL.		Three other subunits of the complex were found in the analysis, which have not been further characterized: EBAF140, EBAF100 and EBAF70.
1254	Menin-associated histone methyltransferase complex	menin HMTase complex	Human	Q9UBL3,Q9C005,O00255,P30876,Q15291,Q9UMN6,P61964	9070,84661,4221,5431,5929,9757,11091	MI:0006- anti bait coimmunoprecipitation | MI:0029- cosedimentation through density gradients	14992727	10.01.09.05,10.01.09.07,11.02.03.04.01,14.07.09,42.10.03,43.03,70.10	The menin-associated complex methylates histone H3 on lysine 4, suggesting menin activates the transcription of differentiation-regulating genes by covalent histone modification, and that this activity is related to tumor suppression by MEN1.	MEN1 gene is mutated in familial multiple endocrine neoplasia type 1.
1255	Ubiquitin E3 ligase (SIAH1, SIP, SKP1A, TBL1X)		Human	Q9HB71,Q8IUQ4,P63208,O60907	27101,6477,6500,6907	MI:0019- coimmunoprecipitation | MI:0018- two hybrid	11389839	14.07.05,14.13.01.01,30.07	Ubiquitin E3 ligases covalently attach ubiquitin to a lysine residue on a target protein. Polyubiquitination marks proteins for degradation by the proteasome. Conditional degradation of beta-catenin represents a central event in the Wnt signaling pathways controlling cell fate and proliferation. A network of protein interactions in which Siah, SIP (a novel Siah-interacting protein), Skp1, and Ebi…
1256	MLL-HCF complex		Human	Q9UBL3,P51610,O00255,Q03164,Q15291,P05546,P61964	9070,3054,4221,4297,5929,3053,11091	MI:0226- ion exchange chromatography | MI:0006- anti bait coimmunoprecipitation	15199122	10.01.09.05,10.01.09.07,11.02.03.04,14.07.09,42.10.03,70.10	This complex links the menin tumor suppressor protein to the MLL histone methyltransferase machinery.
1257	ALL-1 supercomplex		Human	O60341,Q12873,Q9P2I0,Q15029,Q13547,Q92769,O95983,Q03164,O94776,P62826,Q09028,Q15291,Q16576,O00422,O75446,Q96ST3,P51531,O60264,Q12824,Q92922,Q8TAQ2,Q92797,P21675,Q16514,P49848,Q16594,P20226,P61964	23028,1107,53981,9343,3065,3066,53615,4297,9219,5901,5928,5929,5931,10284,8819,25942,6595,8467,6598,6599,6601,8189,6872,6883,6878,6880,6908,11091	MI:0004- affinity chromatography technologies | MI:0071- molecular sieving	12453419	10.01.09.05,11.02.03.04,14.07.04,14.07.09,42.10.03,70.10	The proteins associated with ALL-1 can be classified into eight groups. (1) BRM, BAF170, BAF155, and INI1, the core components of the ATP-dependent SWI/SNF nucleosome remodeling complex, (2) Mi2, MTA1-L1, HDAC1, HDAC2, RbAp46, RbAp48, MBD3, and KIAA0601, all components of the NuRD complex, (3) Sin3A, SAP30, SAP18, HDAC1, HDAC2, RbAp48, and RbAp46, components of the histone deacetylase Sin3A compl…
1258	Ubiquitin E3 ligase (GLMN, FBXW8, SKP1A, RBX1)		Human	Q8N3Y1,Q92990,P62877,P63208	26259,11146,9978,6500	MI:0019- coimmunoprecipitation	12904573	14.07.05,14.13.01.01,47.03.03	Ubiquitin E3 ligases covalently attach ubiquitin to a lysine residue on a target protein. Polyubiquitination marks proteins for degradation by the proteasome. Experiments suggest that ubiquitin E3 ligase (containing GLMN, FBXW8, SKP1A and RBX1) plays an important role in vascular morphogenesis.
1259	Chromatin assembly complex (CAF-1 complex)		Human	Q13111,Q13112,Q09028	10036,8208,5928	MI:0071- molecular sieving | MI:0006- anti bait coimmunoprecipitation	7600578	10.01.03,10.01.09.05,10.03.01.01.05,42.10.03,70.10	Caf-1 complex assembles nucleosomes in a replication-dependent manner.
126	CCT micro-complex		Human	P17987,P78371,P49368,P50991,P48643,P40227,Q99832,P50990	6950,10576,7203,10575,22948,908,10574,10694	MI:0029- cosedimentation through density gradients | MI:0047- far western blotting	9250675	14.01,16.01,16.19.03,70.03	The chaperonins are a family of molecular chaperones involved in protein folding, assembly and transport. The chaperonin-containing TCP-1 (CCT) is abundant in eukaryotic cytosol. CCT micro-complexes have mol. wts ranging from 120 to 250 kDa and are present in cells at lower abundance (<5%) as compared with intact CCT.
1260	Neddylin ligase (FBXO11, SKP1, CUL1, RBX1)		Human	Q13616,Q86XK2,P62877,P63208	8454,80204,9978,6500	MI:0007- anti tag coimmunoprecipitation	17098746	14.07.07,18.01.01,18.02.09,70.10	FBXO11 promotes the neddylation of p53 and inhibits its transcriptional activity.
1261	SRm160/300 complex		Human	P08621,P09661,Q8IYB3,Q9UQ35,P62995	6625,6627,10250,23524,6434	MI:0019- coimmunoprecipitation	10339552	11.04.03.01,16.03.03,70.10	Exonic splicing enhancer (ESE) sequences are important for the recognition of splice sites in pre-mRNA. These sequences are bound by specific serine-arginine (SR) repeat proteins that promote the assembly of splicing complexes at adjacent splice sites. In a study, it was shown that SRm160/300 is required for a purine-rich ESE to promote the splicing of a pre-mRNA derived from the Drosophila doubl…
127	NDC80 kinetochore complex		Human	O14777,Q9BZD4,Q8NBT2,Q9HBM1	10403,83540,147841,57405	MI:0019- coimmunoprecipitation	14699129	10.03.01.01,10.03.04.05,70.10.04	Components of the conserved NDC80 complex are required for chromosome congression, and their disruption results in mitotic arrest accompanied by multiple spindle aberrations. hSPC25 is an essential kinetochore component that plays a significant role in proper execution of mitotic events.
1287	HNRPF-HNRPH1 complex		Human	P52597,P31943	3185,3187	MI:0019- coimmunoprecipitation	9858532	11.04.03.01,16.03.03,70.10	The complex is involved in alternative splicing.
1288	DCS complex (PTBP1, PTBP2, HNRPH1, HNRPF)		Human	P52597,P31943,P26599,Q9UKA9	3185,3187,5725,58155	MI:0226- ion exchange chromatography | MI:0019- coimmunoprecipitation | MI:0004- affinity chromatography technologies	11003644	11.04.03.01.10,16.03.03,70.10
129	PIDDsome complex		Human	P42575,P78560,Q9HB75	835,8738,55367	MI:0019- coimmunoprecipitation	15073321	40.10.02.02.02,40.10.02.03		PIDDsome is involved in caspase-2 dependent TSA-induced cell death in prostate cancer cell lines (PMID:17110788).
1293	IPO13-RBM8A-MAGOH complex		Human	O94829,P61326,Q9Y5S9	9670,4116,9939	MI:0004- affinity chromatography technologies	11447110	20.01.21,20.09.01,70.10
1296	DCP1A-DCP2 Decapping complex		Human	Q9NPI6,Q8IU60	55802,167227	MI:0019- coimmunoprecipitation	12417715	01.03.16.01,70.03	Although the authors suggest the existence of a protein complex containing DCP proteins and UPF proteins they also state that there is currently no direct evidence for the significance of a strong interaction between hUpf1 and hDcp proteins.
1297	MKK4-ARRB2-ASK1 complex		Human	P32121,P45985,Q99683	409,6416,4217	MI:0019- coimmunoprecipitation	11090355	30.01.05.01.02,30.01.05.01.03	The data suggest that ASK1 binds directly to beta -arrestin 2, and MKK4 interacts indirectly with beta -arrestin 2 via ASK1 or JNK3, thus forming a complete MAPK module.
1298	MKK4-ARRB2-JNK3 complex		Human	P32121,P45985,P53779	409,6416,5602	MI:0019- coimmunoprecipitation	11090355	30.01.05.01.02,30.01.05.01.03	The data suggest that ASK1 binds directly to beta -arrestin 2, and MKK4 interacts indirectly with beta -arrestin 2 via ASK1 or JNK3, thus forming a complete MAPK module.
1299	POSH-MLK3 complex		Human	Q16584,Q7Z6J0	4296,57630	MI:0019- coimmunoprecipitation	14504284	30.01.05.01.02	A POSH mutant unable to bind to Akt2 exhibits increased binding to MLK3. This increased binding of MLK3 to POSH is accompanied by increased activation of the JNK signaling pathway.
13	MUS81-CDS1 complex		Human	Q92903,Q96NY9	1040,80198	MI:0004- affinity chromatography technologies	11741546	10.01.05.01,10.01.05.03
1300	CRLR-RAMP1 complex		Human	Q16602,O60894	10203,10267	MI:0019- coimmunoprecipitation	11387328	30.05.02.24,70.02	The results demonstrate that RAMP2 and RAMP3 and not only RAMP1 can promote the full maturation of CRLR, leading to its terminal glycosylation, and only the fully processed receptors were found to bind AM (adrenomedullin) and CGRP (calcitonin gene-related peptide).
1306	PIN1-AUF1 complex		Human	Q14103,Q13526	3184,5300	MI:0019- coimmunoprecipitation	16273101	40.02.03.01,70.03	Immunoprecipitation of eosinophil cytoplasmic lysates demonstrated an interaction between Pin1 and all four AUF1 isoforms. Pin1 regulated the association of the AU-rich elementΓÇôbinding proteins AUF1 and hnRNP C with GM-CSF mRNA, accelerating or slowing decay, respectively. The authors propose that moderately serine-phosphorylated p40 and p45 AUF1, in physical association with serine-phosphoryla…
1307	Multiprotein complex (mRNA turnover)		Human	O75534,Q14103,P11940,Q9H074,O60506	7812,3184,26986,10605,10492	MI:0029- cosedimentation through density gradients | MI:0047- far western blotting	11051545	01.03.16.01,70.03
1308	PABPC1-HSPA8-HNRPD-EIF4G1 complex		Human	Q59EJ3,Q04637,Q14103,P11142,P11940	3303,1981,3184,3312,26986	MI:0019- coimmunoprecipitation	10205060	01.03.16.01	Cytokine and proto-oncogene messenger RNAs (mRNAs) are rapidly degraded through AU-rich elements in the 39 untranslated region. Rapid decay involves AU-rich binding protein AUF1, which complexes with heat shock proteins hsc70-hsp70, translation initiation factor eIF4G, and poly(A) binding protein.
1318	Transcription initiation factor complex (TAF1, TAF5, TAF11, TAF12, TBP)		Human	P21675,Q15544,Q16514,Q15542,P20226	6872,6882,6883,6877,6908	MI:0019- coimmunoprecipitation	9045704	11.02.03.01.01	Human transcription initiation factor TFIID contains the TATA-binding protein (TBP) and several TBP-associated factors (TAFs). The authors suggest that hTAFII100 may help stabilize interactions of the histonelike TAFs, perhaps within an octamer structure.
1321	Transcription initiation factor complex (TAF5, TAF6, TAF9, TAF11, TBP)		Human	Q15544,Q15542,P49848,Q16594,P20226	6882,6877,6878,6880,6908	MI:0019- coimmunoprecipitation	9045704	11.02.03.01.01	Human transcription initiation factor TFIID contains the TATA-binding protein (TBP) and several TBP-associated factors (TAFs). The authors suggest that hTAFII100 may help stabilize interactions of the histonelike TAFs, perhaps within an octamer structure.
1332	Large Drosha complex		Human	Q92499,Q92841,O00571,P17844,Q8WYQ5,O43143,Q01844,P35637,P31943,P52272,Q00839,Q9BUJ2,O14979,Q12905,Q12906,Q9UKM9,Q9NRR4,Q96SB4,Q92804,Q13148	1653,10521,1654,1655,54487,1665,2130,2521,3187,4670,3192,11100,9987,3608,3609,22913,29102,6732,8148,23435	MI:0007- anti tag coimmunoprecipitation | MI:0071- molecular sieving	15531877	11.04,16.03.03,70.10	The large Drosha complex shows only weak pri-miRNA processing activity. It might be involved in pri-ribosomal RNA processing.	DGCR8 is deleted in DiGeorge syndrome. EWS is involved in Ewing's sarcoma disease.
1335	SNW1 complex		Human	Q9UG63,Q99459,Q16531,Q9BUQ8,P68104,P26641,Q15029,Q00839,P11021,P43243,P43246,P17858,Q6P2Q9,P23246,O75643,Q13573,P07437,O95071	10061,988,1642,9416,1915,1937,9343,3192,3309,9782,4436,5211,10594,6421,23020,22938,203068,51366	MI:0007- anti tag coimmunoprecipitation	12840015	11.02.03.04.01,11.04.03.01,70.10	Identified subunits of the SNW1 complex represent components of the spliceosome as well as other nuclear matrix-associated proteins. Evidence was found that the complex couples vitamin D receptor-mediated transcription and RNA splicing.
1338	FOXO3-PCAF complex, oxidative stress stimulated		Human	O43524,Q92831	2309,8850	MI:0007- anti tag coimmunoprecipitation	14976264	11.02.03.04,32.01.01,70.10
1345	Septin complex		Human	Q9NVA2,Q15019,Q16181,Q92599,Q9UHD8	55752,4735,989,23176,10801	MI:0047- far western blotting	15485874	10.03.05,43.01.03.05	Septins are members of a conserved family of cytoskeletal GTPases, filament-forming and cell division cycle regulatory proteins.
1347	NPC subcomplex (NUP98, NUP107, NUP133, NUP160)		Human	P57740,Q8WUM0,Q12769,P52948	57122,55746,23279,4928	MI:0019- coimmunoprecipitation	11564755	10.03.01.01,20.01.10,20.03.01.05,20.09.01,70.10.04	All trafficking of macromolecules between the cytoplasm and the nucleus occurs through nuclear pore complexes (NPCs), which are supramolecular assemblies at points of fusion between the inner and outer nuclear membranes. NPCs are composed of an eightfold symmetric spoke-ring complex, cytoplasmic fibers, and a nuclear basket. NUP133 and NUP107 are localized on both sides of the NPC to which they a…
1348	GLE1-NUPL2-NUP155 complex		Human	Q53GS7,O75694,O15504	2733,9631,11097	MI:0004- affinity chromatography technologies	16000379	14.04
1352	ING4 complex (ING4, MYST2, C1orf149, PHF17)		Human	Q9HAF1,Q9UNL4,O95251,Q6IE81	64769,51147,11143,79960	MI:0069- mass spectrometry studies of complexes | MI:0004- affinity chromatography technologies	16387653	10.03.01,41.05.16	ING4 associates with the HBO1 HAT required for normal progression through S phase and the majority of histone H4 acetylation in vivo. ING subunits are probably crucial for acetylation of chromatin substrates.
1372	Rb-tal-1-E2A-Lmo2-Ldb1 complex		Human	Q86U70,P25791,P06400,P17542,P15923	8861,4005,5925,6886,6929	MI:0019- coimmunoprecipitation	10866689	11.02.03.04.03,43.03.07,70.10	Data indicate that this pentameric complex assembled in maturing erythroblasts plays an important regulatory role in c-kit downmodulation- hypothetically, the complex may regulate the expression of other critical erythroid genes.
1377	hASC-1 complex		Human	Q8N9N2,Q9H1I8,Q8N3C0,Q15650	51008,84164,10973,9325	MI:0029- cosedimentation through density gradients	12077347	11.02.03.04.01,30.01.11,70.10	Endogenous hASC-1 complex appears to play an essential role in AP-1, SRF, and NF-kappaB transactivation and to mediate the transrepression between nuclear receptors and either AP-1 or NF-kappaB in vivo.
1379	GALNS-lysosomal hydrolase 1.27 MDa complex		Human	P10619,P34059,P16278,Q99519	5476,2588,2720,4758	MI:0071- molecular sieving | MI:0029- cosedimentation through density gradients | MI:0006- anti bait coimmunoprecipitation	8910459	01.05.03,70.25	The 1.27-MDa complex of lysosomal hydrolases is essential for keratan sulfate catabolism. Disruption of this complex may be responsible for the KS accumulation in beta-galactosidosis and galactosialidosis patients. Association of GALNS with the three other lysosomal hydrolases protects GALNS in lysosomes.
138	Telosome complex	telomere-associated protein complex	Human	Q96AP0,Q9NUX5,P54274,Q15554,Q9NYB0,Q9BSI4	65057,25913,7013,7014,54386,26277	MI:0071- molecular sieving	15383534	14.10,16.03.01,42.10.03,70.10	TIN2 binds TRF2 directly, thereby tethering TRF2 to the TRF1 complex. This complex is responsible for telomere maintenance.
1380	Elongator holo complex		Human	Q6IA86,Q9H9T3,Q96EB1,O95163	55250,55140,26610,8518	MI:0029- cosedimentation through density gradients	11714725	11.02.03.01.04,14.07.04,70.10	The holo-Elongator complex has histone acetyltransferase activity directed against histone H3 and H4. Holo-Elongator interacts with RNA polymerase II.		Two other subunits of the complex were found in the analysis, which have not been further characterized: p38, p30.
1385	DICER1-NCOA6-AGO2 complex		Human	Q9UPY3,Q9UKV8,Q14686	23405,27161,23054	MI:0019- coimmunoprecipitation | MI:0007- anti tag coimmunoprecipitation	15973356	11.02.03.04.05,11.04,70.03	Results support a role of the Dicer-TRBP complex not only in miRNA processing but also as a platform for RISC assembly.
1386	TTP-AGO4 complex		Human	Q9HCK5,P26651	192670,7538	MI:0019- coimmunoprecipitation	15766526	01.03.16.01,11.02.03.04.05,16.03.03,70.03	In analogy to the TTP-AGO2 complex the TTP-AGO4 complex is presumably involved in the miRNA-mediated degradation of RNAs containing AU-rich elements (AREs).
1387	TTP-AGO2 complex		Human	Q9UKV8,P26651	27161,7538	MI:0019- coimmunoprecipitation	15766526	01.03.16.01,11.02.03.04.05,16.03.03,70.03	The TTP-AGO2 complex is involved in the miRNA-mediated degradation of RNAs containing AU-rich elements (AREs).
1399	WDR5-ASH2L-RBBP5-MLL2 complex	3 H4 methyltransferase complex	Human	Q9UBL3,O14686,Q15291,P61964	9070,8085,5929,11091	MI:0019- coimmunoprecipitation	15960974	11.02.03.04.01,14.07.09,70.10	The WDR5-ASH2L-RBBP5-MLL2 complex performs methylation of lysine 4 (K4) of histone H3. Knockdown of xWDR5 during Xenopus development leads to somitic, gut, and hematopoetic defects.
140	E-box sequence-binding complex	Bex2 protein complex	Human	Q9BXY8,Q86U70,P25791,Q02577	84707,8861,4005,4808	MI:0019- coimmunoprecipitation	16314316	11.02.03.04,41.05.13,70.10	This complex may help to understand the molecular mechanisms by which hBex2 plays a role in transcriptional regulation in the brain during neurodevelopment.
1400	ASCOM complex	ASC-2 complex	Human	Q9UBL3,O14686,Q8NEZ4,Q14686,Q15291,P68366,P07437	9070,8085,58508,23054,5929,7277,203068	MI:0029- cosedimentation through density gradients | MI:0006- anti bait coimmunoprecipitation	12482968	10.01.09.05,11.02.03.04.01,16.03.01,42.10.03,70.10	ASCOM exhibit very weak but specific H3-lysine 4 methylation activities in vitro, and transactivation by retinoic acid receptor appears to involve ligand-dependent recruitment of ASCOM and subsequent transient H3-lysine 4 methylation of the promoter region in vivo. Thus, ASCOM may represent a distinct coactivator complex of nuclear receptors. MALDI-TOF mass spectrometry analyses identified also A…
1401	MOF complex		Human	Q03164,O14686,Q9H7Z6,Q15291,Q99496,O15047,P21675,P49848,Q16594,P61964	4297,8085,84148,5929,6045,9739,6872,6878,6880,11091	MI:0226- ion exchange chromatography | MI:0007- anti tag coimmunoprecipitation	15960975	70.10			Immunoprecipitation of the three step purified complex by anti-MOF antibodies. The complex was not functionally characterized.
1413	NCOR1 complex		Human	O15379,O75376,Q15459,Q15393,P51532,Q12824,Q92922,Q8TAQ2,Q6ZRS2,Q13263	8841,9611,10291,23450,6597,6598,6599,6601,10847,10155	MI:0071- molecular sieving | MI:0004- affinity chromatography technologies | MI:0029- cosedimentation through density gradients	11013263	10.01.09.05,11.02.03.04.03,11.02.03.04.07,14.07.04,42.10.03,70.10	Transcriptional silencing by many transcription factors is mediated by the nuclear receptor corepressor (N-CoR). The mechanism by which N-CoR represses basal transcription involves the direct or indirect recruitment of histone deacetylases (HDACs). Two multiprotein N-CoR complexes have been isolated, designated N-CoR-1 and N-CoR-2, which possess histone deacetylase activity that is mediated by di…
142	CD147-gamma-secretase complex (APH-1a, PS-1, PEN-2, NCT variant)		Human	Q96BI3,P35613,Q92542,P49768,Q9NZ42	51107,682,23385,5663,55851	MI:0019- coimmunoprecipitation	15890777	14.07.11,30.01.05.03,70.02,70.08	CD147 in gamma-secretase complex down-modulates the production of amyloid beta-peptides.
143	APP-FE65-LRP complex		Human	O00213,P05067,Q07954	322,351,4035	MI:0019- coimmunoprecipitation | MI:0096- pull down	15115822	14.07.11
1439	PTGS2 homodimer complex		Human	P35354	5743	MI:0114- x-ray crystallography	10811226	01.06
144	Gamma-BAR-AP1 complex		Human	Q10567,O43747,O75843,Q9BXS5,Q9Y6Q5,P61966,P56377,Q96PC3,Q63HQ0	162,164,8906,8907,10053,1174,8905,130340,55435	MI:0018- two hybrid | MI:0019- coimmunoprecipitation	15775984	14.04,18.01,20.09.07,20.09.07.25,20.09.18.09.01,42.09	The isolation of AP1 adaptor complex was described in PMID:9733768.
1452	MCM2-MCM6-MCM7 complex		Human	P49736,Q14566,P33993	4171,4175,4176	MI:0006- anti bait coimmunoprecipitation	15448696	10.01.03,70.10
1457	AFF1-MLLT1-CBX8 complex		Human	P51825,Q9HC52,Q03111	4299,57332,4298	MI:0027- cosedimentation	15856011	11.02.03.04,70.10.09
1458	SNF2h-HDAC12 complex		Human	Q92769,O60264	3066,8467	MI:0019- coimmunoprecipitation	15775975	10.01.11,14.07.04,42.10.03	SNF2h-HDAC1/2 complex coordinates G1-specific chromatin remodeling and histone deacetylation with the DNA replication initiation process at OriP.
1462	hPRC1L complex	human Polycomb repressive complex 1-like	Human	P35226,Q8IXK0,Q06587,Q99496	648,1912,6015,6045	MI:0071- molecular sieving | MI:0226- ion exchange chromatography	15386022	10.01.09,11.02.03.04.05,14.07.05,70.10	The hPRC1L complex silences transcription by ubiquinating histone H2A at Lys 119.
1464	Mis12 centromere complex		Human	P45973,Q9H410,Q9H081,Q96IY1,Q6P1K2,O95229	23468,79980,79003,25936,11243,11130	MI:0019- coimmunoprecipitation	15502821	10.03.04.05,70.10.04
1470	pRb2/p130-multimolecular complex (DNMT1, E2F5, SuV39H1, HDAC1, RBL2)		Human	P26358,Q15329,Q13547,Q08999,O43463	1786,1875,3065,5934,6839	MI:0019- coimmunoprecipitation | MI:0047- far western blotting	12789259	11.02.03.01
1471	pRb2/p130-multimolecular complex (RB2, E2F5, HDAC1, SUV39H1, P300)		Human	Q15329,Q09472,Q13547,Q08999,O43463	1875,2033,3065,5934,6839	MI:0019- coimmunoprecipitation | MI:0047- far western blotting	12789259	11.02.03.01
1473	E2F5-RB2-DP1 complex		Human	Q15329,Q08999,Q14186	1875,5934,7027	MI:0018- two hybrid | MI:0019- coimmunoprecipitation	7760804	11.02.03.01
1474	SMAD3/4-E2F4/5-p107-DP1 complex		Human	Q16254,Q15329,P28749,P84022,Q13485,Q14186	1874,1875,5933,4088,4089,7027	MI:0007- anti tag coimmunoprecipitation | MI:0402- chromatin immunoprecipitation assays	12150994	11.02.03.04.03,16.03.01,30.05.01.18.01,70.10	E2F4/5 and p107 act as signal cotransducers that enable a SMAD complex to recognize and repress c-Myc transcription.
1488	DNMT1-RB1-HDAC1-E2F1 complex		Human	P26358,Q01094,Q13547,P06400	1786,1869,3065,5925	MI:0027- cosedimentation	10888886	11.02.03.04.03
149	PBAF complex (Polybromo- and BAF containing complex)	SWI/SNF complex B	Human	Q68CP9,Q86U86,P51532,Q12824,Q92922,Q8TAQ2,Q96GM5,Q969G3,(P60709,P63261),(O96019,O94805)	196528,55193,6597,6598,6599,6601,6602,6605,(60,71),(86,51412)	MI:0004- affinity chromatography technologies | MI:0019- coimmunoprecipitation	11078522	10.01.09.05,11.02.03.04.01,16.03.01,30.01.09.08,30.01.11,42.10.03,70.10			At the time of annotation, the additional member BAF240 of the protein complex was not found in the UniProt database.
1490	DAXX-DNMT1-DMAP1 complex		Human	Q9UER7,Q9NPF5,P26358	1616,55929,1786	MI:0019- coimmunoprecipitation	14978102	11.02.03.04.03
1491	RGS6-DNMT1-DMAP1 complex		Human	Q9NPF5,P26358,P49758	55929,1786,9628	MI:0018- two hybrid | MI:0019- coimmunoprecipitation	14734556	11.02.03.04	This complex inhibits DMAP1 transcriptional repressor activity.
1492	BHC110 complex		Human	O60341,Q14687,Q13547,Q92769,Q9P0W2,Q96BD5,Q9UKL0,Q9UBW7,O75362,Q92618	23028,23199,3065,3066,10362,51317,23186,7750,7764,9658	MI:0019- coimmunoprecipitation	16079794	10.01.09.05,14.07.04,14.07.09,70.10	The BHC110 complex performs demethylation of histone H3 lysine 4 (H3K4). The related BHC complex (CORUM ID 636) is recruited by a neuronal silencer, REST (RE1-silencing transcription factor), and mediates the repression of REST-responsive genes. Depletion of the CoREST (RCOR1) subunit of the BHC110 complex and the BHC complex results in de-repression of REST-responsive gene expression and increas…
1495	PID complex		Human	Q14839,Q13547,O95983,O94776,Q09028	1108,3065,53615,9219,5928	MI:0007- anti tag coimmunoprecipitation	11099047	14.07.04,18.01.01,18.02.09,70.10	PID complex-mediated repression of p53 transactivation functions acts, in part, through deacetylation of p53 at the C terminus. Experiments show that PID is involved in the regulation of p53-mediated growth arrest and apoptosis.
15	NCOR complex		Human	Q92828,Q13227,O15379,O75376,O60907,Q9BZK7	7464,2874,8841,9611,6907,79718	MI:0004- affinity chromatography technologies | MI:0019- coimmunoprecipitation | MI:0069- mass spectrometry studies of complexes	12628926	10.01.09.05,11.02.03.04.03,14.07.04,42.10.03,70.10	By using specific small interference RNAs (siRNAs), the authors demonstrate that HDAC3 is essential, whereas TBL1 and TBLR1 are functionally redundant but essential for repression by unliganded thyroid hormone receptor.
1505	NCOR2 complex		Human	Q13547,Q92769,O15379,O75376,Q9Y618,O75446,Q96ST3	3065,3066,8841,9611,9612,8819,25942	MI:0071- molecular sieving | MI:0029- cosedimentation through density gradients | MI:0004- affinity chromatography technologies	11013263	10.01.09.05,11.02.03.04.03,11.02.03.04.07,14.07.04,42.10.03,70.10	Transcriptional silencing by many transcription factors is mediated by the nuclear receptor corepressor (N-CoR). The mechanism by which N-CoR represses basal transcription involves the direct or indirect recruitment of histone deacetylases (HDACs). Two multiprotein N-CoR complexes have been isolated, designated N-CoR-1 and N-CoR-2, which possess histone deacetylase activity that is mediated by di…
1508	BCL6-ZBTB17 complex		Human	P41182,Q13105	604,7709	MI:0096- pull down	16142238	11.02.03.04.03	BCL6 interacted with the transcriptional activator Miz-1 and, via Miz-1, bound to the promoter and suppressed transcription of the cell cycle arrest gene CDKN1A.
1514	IL4-IL4R complex		Human	P05112,P24394	3565,3566	MI:0030- cross-linking studies	8266078	16.01,30.05.01.05
1515	IL4-IL4R-IL2RG complex		Human	P31785,P05112,P24394	3561,3565,3566	MI:0030- cross-linking studies	8266078	30.05.01.05
1519	IL6ST-PRKCD-STAT3 complex		Human	P40189,Q05655,P40763	3572,5580,6774	MI:0019- coimmunoprecipitation	12361954	18.01.07	PKCdelta is recruited to the receptor gp130 via Stat3, which not only stabilizes the Stat3 and gp130 receptor interaction, but may also phosphorylate gp130.
152	TFIIE complex		Human	P29083,P29084	2960,2961	MI:0019- coimmunoprecipitation	9836642	11.02.03.01.01,11.02.03.04,70.10
1520	STAT3-NLK-MAP3K7 complex		Human	O43318,Q9UBE8,P40763	6885,51701,6774	MI:0019- coimmunoprecipitation	15764709	30,70.10	The complex is involved in the TAK1-Nemo-like kinase (NLK) pathway.
1522	STAT3 homodimer copmplex		Human	P40763	6774	MI:0019- coimmunoprecipitation	15653507	11.02.03.04,16.03.01	Lys685 acetylation was critical for Stat3 to form stable dimers required for cytokine-stimulated DNA binding and transcriptional regulation, to enhance transcription of cell growth-related genes, and to promote cell cycle progression in response to treatment with oncostatin M.
153	TFIIF complex (transcription factor IIF)		Human	P35269,P13984	2962,2963	MI:0027- cosedimentation	9836642	11.02.03.01.01,16.17.07,16.19.03,70.10	TFIIF facilitates activator-dependent transcription initiation on chromatin templates.
1530	Girdin homo-oligomer complex		Human	Q3V6T2	55704	MI:0019- coimmunoprecipitation	16139227	34.05,42.04.03	Girdin is essential for the integrity of the actin cytoskeleton and cell migration.		Oligomer
1539	G protein complex (GNG2, GNB2L1, RAF1)		Human	P63244,P59768,P04049	10399,54331,5894	MI:0047- far western blotting | MI:0018- two hybrid	7782277	30.01.05.05,30.05.02.24	Raf-1 is a serine-threonine protein kinase critically positioned in a cascade linking activated growth factor receptors with the nucleus and ultimatively regulating the mitogenic response.
1543	PPP2CA-PPP2R1A complex		Human	P67775,P30153	5515,5518	MI:0019- coimmunoprecipitation	12370081	18.02.01
1544	PPP2CA-PPP2R1A-PPP2R3A complex		Human	P67775,P30153,Q06190	5515,5518,5523	MI:0019- coimmunoprecipitation	12506124	18.02.01
155	TFIID complex		Human	P21675,Q12962,Q15544,Q6P1X5,O00268,Q15542,P49848,Q16594,P20226	6872,6881,6882,6873,6874,6877,6878,6880,6908	MI:0019- coimmunoprecipitation	9836642	11.02.03.01.01,11.02.03.04,16.03.01,70.10
1551	IPO13-RAN-EIF1AX complex		Human	P47813,O94829,P62826	1964,9670,5901	MI:0004- affinity chromatography technologies	11447110	20.01.10,20.09.01,70.03,70.10	Imp13 operates differently from typical exportins in that the binding of eIF1A to Imp13 is only regulated indirectly by RanGTP, and the cytoplasmic release of eIF1A from Imp13 is triggered by the loading of import substrates onto Imp13 (PMID:11447110).
1552	TNPO2-RAN-NXF1 complex		Human	Q9UBU9,P62826,O14787	10482,5901,30000	MI:0019- coimmunoprecipitation	12384575	16.03.03,20.01.21,20.09.01,70.03,70.10	Kap beta2B participates directly in the export of a large proportion of cellular mRNAs, and TAP connects Kap beta2B to the mRNAs to be exported (PMID:12384575).
1554	RANBP1-RAN-KPNB1 complex		Human	Q14974,P62826,P43487	3837,5901,5902	MI:0007- anti tag coimmunoprecipitation	10037787	20.01.10,20.09.01	This complex is exported as a complex from the nucleus to the cytoplasm in living cells. The binding of RanBP1 to the Ran-importin beta complex is required for the dissociation of the complex in the cytoplasm and that the released Ran is recycled to the nucleus, which is essential for the nuclear protein transport (PMID:10037787).
1557	NMI-POLR1B-RRN3 complex		Human	Q13287,Q9H9Y6,Q9NYV6	9111,84172,54700	MI:0019- coimmunoprecipitation	15558034	11.02.01
1558	POLR1B-RRN3 complex		Human	Q9H9Y6,Q9NYV6	84172,54700	MI:0019- coimmunoprecipitation	15558034	11.02.01
156	Retrotranslocation complex		Human	Q9BUN8,P57678,Q86TM6	79139,50628,84447	MI:0019- coimmunoprecipitation	16186510	20.01.10
1561	NMI homodimer complex		Human	Q13287	9111	MI:0019- coimmunoprecipitation	11916966	14.10	Homodimerization of Nmi enhanced its association with BRCA1.
157	Condensin I complex	canonical condensin complex	Human	Q15021,Q9BPX3,Q15003,O95347,Q9NTJ3	9918,64151,23397,10592,10051	MI:0019- coimmunoprecipitation	10958694	10.03.01.01,10.03.04.03,42.10.03,70.10
1571	Vigilin-DNA-PK-Ku antigen complex	vigilin-Ku70-Ku86-DNA-PKcs complex	Human	Q00341,P78527,P13010,P12956	3069,5591,7520,2547	MI:0007- anti tag coimmunoprecipitation	15723802	10.03.04.05,14.07.03,16.03.03,70.10.03	The authors describe, that in the presence of RNA, the Vigilin complex recruits the DNA-PKcs enzyme, which appears to phosphorylate a discrete set of targets, some or all of which are known to participate in chromatin silencing.
159	Condensin I-PARP-1-XRCC1 complex		Human	Q15021,Q9BPX3,Q15003,P09874,O95347,Q9NTJ3,P18887	9918,64151,23397,142,10592,10051,7515	MI:0006- anti bait coimmunoprecipitation	16543152	10.01.05.01,32.01.09,70.10	The association between PARP-1 and XRCC1 was enhanced in response to DNA damage.
160	Condensin II		Human	P42695,Q86XI2,Q6IBW4,O95347,Q9NTJ3	23310,54892,29781,10592,10051	MI:0006- anti bait coimmunoprecipitation	14532007	10.03.01.01,10.03.04.03,42.10.03,70.10
1612	Heterotrimeric G protein complex (GNG2, GNB1, GNAS)		Human	P63092,P62873,P59768	2778,2782,54331	MI:0051- fluorescence technologies	15782186	30.01.05.05.03	Guanine nucleotide-binding proteins (G proteins) are composed of 3 units, alpha, beta and gamma and are involved in various transmembrane signaling systems.
1614	G protein complex (MCF2, GNB1, GNG2)		Human	P62873,P59768,P10911	2782,54331,4168	MI:0019- coimmunoprecipitation	10518015	30.01.05.05
1615	G protein complex (BTK, GNG1, GNG2)		Human	Q06187,P62873,P59768	695,2782,54331	MI:0047- far western blotting	7972043	30.01.05.05,43.03.07.02.01		Deficient expression or function of Bruton tyrosine kinase (Btk) causes human X chromosome-linked agammaglobulinemia (XLA) or murine X chromosome-linked immunodeficiency (XID).
1617	G protein complex (CACNA1A, GNB1, GNG2)		Human	O00555,P62873,P59768	773,2782,54331	MI:0047- far western blotting	9238069	30.01.05.05,30.05.02.24	The direct interaction of the G proteins (beta, gamma) with the Ca-channel alpha 1 subunit is responsible for the channel inhibition by G protein-coupled receptors.
1618	G protein complex (PTHR1, GNB1, GNG2)		Human	P62873,P59768,Q03431	2782,54331,5745	MI:0047- far western blotting	16099817	30.01.05.05	The G protein-coupled receptor for PTH-related protein (PTH1R) signals via many intracellular pathways.
1619	G protein complex (HDAC5, GNB1, GNG2)		Human	P62873,P59768,Q9UQL6	2782,54331,10014	MI:0018- two hybrid | MI:0019- coimmunoprecipitation	16221676	11.02.03.04.03,30.01.05.05	The class II HDAC5 binds to GNB1/GNG2 via its C-terminal domain. The transcriptional co-repression activity is then inhibited.
162	Conserved oligomeric Golgi (COG) complex		Human	Q8WTW3,Q14746,Q96JB2,Q9H9E3,Q9UP83,Q9Y2V7,P83436,Q96MW5	9382,22796,83548,25839,10466,57511,91949,84342	MI:0040- electron microscopy | MI:0047- far western blotting | MI:0069- mass spectrometry studies of complexes	11980916	14.07.02,20.09.07.05,42.08,70.08		Deficiencies in COG1, COG7, COG8 cause a novel group of Cogenital Disorders of Glycosylation II (PMID:17904886).
1620	G protein complex (HDAC4, GNB1, GNG2)		Human	P62873,P59768,P56524	2782,54331,9759	MI:0018- two hybrid | MI:0019- coimmunoprecipitation	16221676	11.02.03.04.03,30.01.05.05	The class II HDAC4 binds to GNB1/GNG2 via its C-terminal domain. The transcriptional co-repression activity is then inhibited.
1623	FA core complex 1 (Fanconi anemia core complex 1)		Human	O15360,Q00597,Q9HB96,Q9NPI8,O15287	2175,2176,2178,2188,2189	MI:0027- cosedimentation	12093742	32.01.09,14.07.05,70.10	FANCE functions to target cytoplasmic FANCC to the nucleus.	FA complex is involved in Fanconi anemia (FA) disease.
163	Cohesin-SA2 complex		Human	O60216,Q14683,Q9UQE7,Q8N3U4	5885,8243,9126,10735	MI:0006- anti bait coimmunoprecipitation | MI:0004- affinity chromatography technologies	10931856	10.03.01.01.11,10.03.04.05,16.03.01,42.10.03,70.10.03
1633	CyclinD1-CDK4-CDK6 complex		Human	P24385,P11802,Q00534	595,1019,1021	MI:0007- anti tag coimmunoprecipitation	8930396	10.03.01.01,10.03.01.01.03,30.01.05.01,41.05.15	Upon myocyte differentiation subunit composition of the CDK4/6 complex is altered. Interaction with cyclinD1 is reduced but interaction with cyclinD3 and p21 is enhanced thus inhibiting the kinase activity of CDK4/6.
164	Cohesin-SA1 complex		Human	O60216,Q14683,Q9UQE7,Q8WVM7	5885,8243,9126,10274	MI:0006- anti bait coimmunoprecipitation | MI:0004- affinity chromatography technologies	10931856	10.03.01.01.11,10.03.04.05,16.03.01,42.10.03,70.10.03	In HeLa cell extracts, the ratio between the hSA1-containing complex (h-cohesin SA1) and the hSA2-containing complex (h-cohesin SA2) is about 1:3.
1642	p16-cyclin D2-CDK4 complex		Human	P30279,P11802,P42771	894,1019,1029	MI:0006- anti bait coimmunoprecipitation	7739547	10.03.01,30.01.05.01	p16 binds to preassembled cyclinD-CDK complex in vitro and inhibits their activity without replacing Cyclin D. However, affinity for p16 to the uncomplexed CDK4 is higher.
1656	p27-cyclinE-CDK2 complex		Human	P24864,P24941,P46527	898,1017,1027	MI:0007- anti tag coimmunoprecipitation	17409098	10.03.01.01.03,18.02,70.10	p27, an important cell cycle regulator, blocks the G1/S transition in cells by binding and inhibiting Cdk2/cyclin A and Cdk2/cyclin E complexes. Ubiquitination and subsequent degradation play a critical role in regulating the levels of p27 during cell cycle progression.	Overexpression of p27 in certain cancer cells prevents DNA replication and tumor formation in nude mice, whereas the loss of p27 has been reported in many human cancers and predicts a poor prognosis in breast, prostate, colon, gastric, lung, and esophageal cancers.
1661	E2F4-p107-cyclinA complex		Human	P20248,Q16254,P28749	890,1874,5933	MI:0412- electrophoretic mobility supershift assay	12096339	10.03.01.01.03,70.10	In proliferating MCF-7 cells the complex contains mostly cyclin A. After overexpression of cyclin E most of the complexes contain cyclin E.
1695	SCAMP1-SCAMP2 complex		Human	O15126,O15127	9522,10066	MI:0019- coimmunoprecipitation | MI:0030- cross-linking studies	9224770	20.01.10,20.09.07.06
1700	ABL2-HRAS-RIN1 complex		Human	P42684,P01112,Q13671	27,3265,9610	MI:0019- coimmunoprecipitation	15886098	30.01.05.01	The formation of this stable complex is consistent with a pathway connecting RAS proteins with the cytoplasmic functions of ABL-family tyrosine kinases through RIN1.
1703	IGHM-VPREB1-IGLL1 complex		Human	P01871,P15814,P12018	3507,3543,7441	MI:0019- coimmunoprecipitation	11564802	43.03.07.02.01.01
1707	IL2-IL2RA-IL2RB complex		Human	P60568,P01589,P14784	3558,3559,3560	MI:0019- coimmunoprecipitation	2303462	30.05.01.05
1714	TICAM1-TICAM2-TLR4 complex		Human	Q8IUC6,Q86XR7,O00206	148022,353376,7099	MI:0019- coimmunoprecipitation	14519765	40.02.03.01	TICAM-2 physically bridges TLR4 and TICAM-1 and functionally transmits LPS-TLR4 signaling to TICAM-1, which in turn activates IRF-3.
1728	CTCF-nucleophosmin-PARP-HIS-KPNA-LMNA-TOP complex		Human	P49711,P0C0S5,Q6FI13,P52294,O00505,P02545,P06748,P09874,P11388	10664,3015,723790,3836,3839,4000,4869,142,7153	MI:0004- affinity chromatography technologies | MI:0029- cosedimentation through density gradients | MI:0006- anti bait coimmunoprecipitation	14759373	11.02.03.04,70.10	Nucleophosmin is the most prominent binding partner of CTCF.
1729	TLE1 corepressor complex (MASH1 promoter-corepressor complex)		Human	P60709,P34932,P35580,P19338,Q15233,P06748,P09874,Q92878,Q04724,Q02880	60,3308,4628,4691,4841,4869,142,10111,7088,7155	MI:0676- tandem affinity purification | MI:0007- anti tag coimmunoprecipitation | MI:0402- chromatin immunoprecipitation assays	15607978	11.02.03.04.03,16.01,16.03.01,18.01.07,18.02.09,43.03.13,70.10,77.03.01.01.01	The TLE1 complex is required for HES1-mediated transcription repression. PARP1 is inactive in the TLE1 complex. After Ca(2+) induction, kinase CaMKII-delta activates PARP1 leading to dismissal of the TLE1 corepresspor complex from HES1.
1731	PRMT1 complex		Human	Q99873	3276	MI:0029- cosedimentation through density gradients | MI:0007- anti tag coimmunoprecipitation	11152681	14.07.09,70.10	PRMT1 (protein-arginine methyltransferase) formes distinct homo-oligomeric complexes, including a dimer and tetramer.
1734	SF3A1-SF3A2-SF3A3 complex		Human	Q15459,Q15428,Q12874	10291,8175,10946	MI:0019- coimmunoprecipitation	11533230	11.04.03.01,70.10	All SF3A subunits are essential for the formation of the mature 17S U2 snRNP and the prespliceosome.
1737	SF3b complex		Human	Q86XP3,Q7RTV0,O75533,Q9Y3B4,Q13435,Q15393,Q15427,Q9BWJ5	11325,84844,23451,51639,10992,23450,10262,83443	MI:0019- coimmunoprecipitation	12234937	11.04.03.01,70.10	The splicing factor SF3b is a multiprotein complex essential for the accurate excision of introns from pre-messenger RNA (PMID:12738865).
1743	(E.F.G) complex		Human	P62304,P62306,P62308	6635,6636,6637	MI:0114- x-ray crystallography | MI:0028- cosedimentation in solution	9020971	11.04.03.01,70.10	All four spliceosomal small nuclear ribonucleoproteins (snRNPs) U1, U2, U4/U6 and U5 contain a common structural element called the snRNP core. This core is assembled from the common snRNP proteins and the small nuclear RNA (snRNA). The RNA-free (E.F.G) complex contains the smallest U1 and U5 snRNP core proteins, i.e. E, F and G.
1746	SMN containing complex		Human	P57678,P09382,P17931,O14893,Q16637,P62314,P62316,P62318	50628,3956,3958,8487,6606,6632,6633,6634	MI:0019- coimmunoprecipitation	11522829	11.04.03.01,11.04.05,14.10,16.03.03,70.10	Evidence suggests a role for SMN containing complex in spliceosome assembly.	Spinal muscular atrophy (SMA), (PMID:10601333)
1748	PRMT5 complex		Human	O14744	10419	MI:0029- cosedimentation through density gradients | MI:0007- anti tag coimmunoprecipitation	11152681	14.07.09,70.03	PRMT5 (protein-arginine methyltransferase) formes distinct homo-oligomeric complexes, including a dimer and tetramer. Recombinant PRMT5 protein methylates myelin basic protein, histone, and the amino terminus of fibrillarin.
1749	SMN-PolII-RHA complex		Human	Q9UHI6,Q08211,P57678,Q00403,P24928,O14893,P14678,P08579,P63162,P20226	11218,1660,50628,2959,5430,8487,6628,6629,6638,6908	MI:0019- coimmunoprecipitation	11149922	11.04.03.01,11.04.05,14.10,16.03.03,70.03,70.10	Physical association between the Survival Motor Neuron (SMN) complex, RNA polymerase II (pol II), snRNPs and RNA helicase A (RHA) suggest a role for the SMN complex in the assembly of the pol II transcription/processing machinery. SMN localizes both in the cytoplasm and in gems, nuclear bodies similar in size and number to coiled bodies (Cajal bodies) and often associated with them.	Spinal muscular atrophy (SMA)
1750	PPP4C-PPP4R2-Gemin3-Gemin4 complex		Human	Q9UHI6,P57678,P60510,Q9NY27	11218,50628,5531,151987	MI:0007- anti tag coimmunoprecipitation	12668731	14.07.03,70.10	PPP4c is a member of the PPP family of protein phosphatases. PPP4 exists as high molecular mass complex of 450-600 kDa, and two putative regulatory subunits have been identified, R1 and R2. Protein phosphatase 4 interacts also with the Survival of Motor Neurons (SMN) complex and enhances the temporal localisation of snRNPs.
1760	TOP1-PSF-P54 complex		Human	Q15233,P23246,P11387	4841,6421,7150	MI:0004- affinity chromatography technologies	9756848	11.04.03.01,70.10
1767	CPSF6-ITCH-NUDT21-POLR2A-UBAP2L complex		Human	Q16630,Q96J02,O43809,P24928,Q14157	11052,83737,11051,5430,9898	MI:0096- pull down	16055720	11.02.03.01,42.04.03,42.10.03
1768	CPSF6-EWSR1-ITCH-NUDT21-POLR2A-UBAP2L complex		Human	Q16630,Q01844,Q96J02,O43809,P24928,Q14157	11052,2130,83737,11051,5430,9898	MI:0096- pull down	16055720	11.02.03.01,42.04.03,42.10.03
1769	CPSF6-ITCH-NUDT21-POLR2A complex		Human	Q16630,Q96J02,O43809,P24928	11052,83737,11051,5430	MI:0096- pull down	16055720	11.02.03.01,42.04.03,42.10.03
177	OGT-TRAK1-TRAK2 complex		Human	O15294,Q9UPV9,O60296	8473,22906,66008	MI:0019- coimmunoprecipitation | MI:0018- two hybrid	12435728	14.07.09,30.05.02.24.04	O-GlcNAc, OGT, and GRIF-1 could be involved in GABA signaling. GRIF-1 would function as an adaptor/scaffolding protein, bridging OGT to GABAA receptor in this model.
1772	MICB-KLRK1-HCST complex		Human	Q9UBK5,P26718,Q29980	10870,22914,4277	MI:0004- affinity chromatography technologies	11239445	36.25.16	The ULBPs and the MICs share the property of binding to the NKG2D/DAP10 receptor and provide a positive signal for NK cell activation and cytotoxicity that can override the negative signal mediated by MHC class I/KIR engagement.
1773	ULBP3-KLRK1-HCST complex		Human	Q9UBK5,P26718,Q9BZM4	10870,22914,79465	MI:0004- affinity chromatography technologies	11239445	36.25.16	The ULBPs and the MICs share the property of binding to the NKG2D/DAP10 receptor and provide a positive signal for NK cell activation and cytotoxicity that can override the negative signal mediated by MHC class I/KIR engagement.
1774	MICA-KLRK1-HCST complex		Human	Q9UBK5,P26718,Q29983	10870,22914,4276	MI:0004- affinity chromatography technologies	11239445	36.25.16
1775	ULBP2-KLRK1-HCST complex		Human	Q9UBK5,P26718,Q9BZM5	10870,22914,80328	MI:0004- affinity chromatography technologies	11239445	36.25.16	The ULBPs and the MICs share the property of binding to the NKG2D/DAP10 receptor and provide a positive signal for NK cell activation and cytotoxicity that can override the negative signal mediated by MHC class I/KIR engagement.
1779	TGF-beta-receptor-PAR6 complex		Human	Q9NPB6,P36897,P37173	50855,7046,7048	MI:0007- anti tag coimmunoprecipitation | MI:0729- luminescence based mammalian interactome mapping	15761148	30.05.01.18.01,42.06,70.06	PAR6 interacts directly with TGFBR1.
178	Respiratory chain complex I (holoenzyme), mitochondrial	NADH:ubiquinone oxidoreductase (EC 1.6.5.3)	Human	P03886,P03891,P03897,P03901,P03915,P03923,O15239,O95299,Q86Y39,Q9UI09,Q9P0J0,O43678,O95167,O00483,Q16718,P56556,O95182,P51970,Q16795,O14561,O75438,O96000,Q9NX14,O95178,O43676,O95168,O43674,O95139,P17568,O95169,Q9Y6M9,O43677,O95298,P28331,O75306,O75489,O43181,O43920,O75380,O75251,O00217,P49821,P19404,P56181	4535,4536,4537,4539,4540,4541,4694,4705,126328,55967,51079,4695,4696,4697,4698,4700,4701,4702,4704,4706,4707,4716,54539,4708,4709,4710,4711,4712,4713,4714,4715,4717,4718,4719,4720,4722,4724,4725,4726,374291,4728,4723,4729,4731	MI:0006- anti bait coimmunoprecipitation	12611891	02.11.05,02.13.03,20.01.15,70.16.05	Complex I is the first multiprotein complex of the OXPHOS system and participates in the formation of a proton gradient across the inner mitochondrial membrane coupled to transfer of electrons from NADH to ubiquinone.
1784	RNF11-SMURF2-STAMBP complex		Human	Q9Y3C5,Q9HAU4,O95630	26994,64750,10617	MI:0019- coimmunoprecipitation	14755250	14.13.01.01
1787	Nogo-potassium channel complex		Human	P78357,Q09470,P16389,Q9NQC3	8506,3736,3737,57142	MI:0019- coimmunoprecipitation | MI:0047- far western blotting	14592966	20.01.01.01,20.03.01.01,41.05.13,47.03.01.01,77.03.01.01	Nogo-A is mainly localized at the gaps between Na+ and K+ channels along axons and its immunoreactivity is clearly located at sites where glial loops make contact with the axonal membrane surface in adult CNS. Nogo-A is a paranodal glial component.
1793	LINGO-1-Nogo-66-p75 signaling complex		Human	Q96FE5,P08138,Q9BZR6	84894,4804,65078	MI:0019- coimmunoprecipitation | MI:0411- enzyme linked immunosorbent assay	14966521	18.01.07,18.02.05,41.05.13,73.03.13,75.03.17,77.03.01.01	Triply transfected cells responded to OMgp by activating RhoA, but no activation occurred when binary pairs of NgR1/p75, LINGO-1/p75 or NgR1/LINGO-1 were tested.The binding of LINGO-1 to NgR1, p75 or to both together during CNS development or in response to injury, may modulate RhoA activation status in neurons, and thus control axon growth and extension.
1794	SORT1-NGFR complex		Human	P08138,Q99523	4804,6272	MI:0030- cross-linking studies | MI:0019- coimmunoprecipitation	14985763	16.01,70.03
1795	SORT1-NGFR-NGFB complex		Human	P01138,P08138,Q99523	4803,4804,6272	MI:0030- cross-linking studies	14985763	40.10.02
180	PNUTS-PP1 complex		Human	P62136,Q96QC0	5499,5514	MI:0019- coimmunoprecipitation	12574161	18.02.01.02
181	26S proteasome		Human	P25786,P25787,P25788,P25789,P28066,P60900,O14818,P20618,P49721,P49720,P28070,P28074,P28072,Q99436,P62191,P35998,P17980,P43686,P62195,P62333,Q9UNM6,P55036	5682,5683,5684,5685,5686,5687,5688,5689,5690,5691,5692,5693,5694,5695,5700,5701,5702,5704,5705,5706,5719,5710	MI:0019- coimmunoprecipitation	11812135	14.13.01.01,16.01,32.01,70.03,70.10	The proteasome is an essential component of the ATP-dependent proteolytic pathway in eukaryotic cells and is responsible for the degradation of most cellular proteins (for reviews see PMID:8811196 and PMID:10872471). It contains a barrel-shaped proteolytic core complex (the 20S proteasome), and is capped at one or both ends by regulatory complexes like the 19S complex (PMID:11812135), modulator (…
1810	ITGA4-PXN-GIT1 complex		Human	Q9Y2X7,P13612,P49023	28964,3676,5829	MI:0004- affinity chromatography technologies	15793570	18.02,34.05.01
1812	AXIN-MEKK4-CCD1 complex		Human	O15169,Q155Q3,Q9Y6R4	8312,85458,4216	MI:0007- anti tag coimmunoprecipitation	15262978	30.01.05.01.02	The authors analyzed that Ccd1 uses its coiled-coil domain to interact with MEKK4 and the DIX domain to interact with Axin, forming a ternary complex.
1813	MAD1L1 homodimer complex		Human	Q9Y6D9	8379	MI:0018- two hybrid	9546394	10.03.01.03,70.05
1814	MAD1L1-MAD2L1 complex		Human	Q9Y6D9,Q13257	8379,4085	MI:0071- molecular sieving	15694304	10.03.01.03	The closed Mad2 bound to Mad1 represents a template for the conversion of open Mad2 into closed Mad2 bound to Cdc20.
1816	JUN-TCF4-CTNNB1 complex		Human	P35222,P05412,P15884	1499,3725,6925	MI:0096- pull down	16007074	30.05.02.20,30.07
1826	SMAD3-HEF1-APC10-CDH1 complex		Human	Q9UM13,P12830,Q14511,P84022	10393,999,4739,4088	MI:0007- anti tag coimmunoprecipitation	15144564	14.13.01.01,30.05.01.18.01,70.03	SMAD3 regulates the proteosomal degradation of its interacting proteins via recruiting the cell-cycle linked E3 ligase APC. SMAD3 interaction with APC10 is regulated by TGF-beta type I receptor activation.
1827	PML-SMAD2/3-SARA complex		Human	P29590,Q15796,P84022,O95405	5371,4087,4088,9372	MI:0007- anti tag coimmunoprecipitation	15356634	30.05.01.18.01,70.03	PML is essential for the formation of a stable and functional SARA-SMAD2/3complex. PML may function as a bridging factor between SARA and SMAD2/3.	Promyelocytic leukaemia
1828	TGF-beta receptor I-Axin-SMAD3 complex		Human	O15169,P84022,P36897	8312,4088,7046	MI:0007- anti tag coimmunoprecipitation	11438668	30.05.01.18.01,70.03	Phosphorylation of SMAD3 by TGF-betaRI is faciliated in the presence of Axin. In the absence of ligand stimulation, Axin was colocalized with Smad3 in the cytoplasm in vivo. Upon receptor activation, Smad3 was strongly phosphorylated by TGF-beta type I receptor (TGF-betaRI) in the presence of Axin, and dissociated from TGF-betaRI and Axin.
1831	PIAS3-SMAD3-P300 complex		Human	Q09472,Q9Y6X2,P84022	2033,10401,4088	MI:0007- anti tag coimmunoprecipitation	14691252	10.01.09.05,11.02.03.04.01,14.07.04,16.03.01,30.05.01.18.01,42.10.03,70.10	TGF-beta treatment increases the complex formation.
1834	ITGAE-ITGB7-CDH1 complex	integrin complex	Human	P12830,P38570,P26010	999,3682,3695	MI:0019- coimmunoprecipitation	10837471	14.10
1851	BUB1-BUB3 complex		Human	O43683,O43684	699,9184	MI:0019- coimmunoprecipitation	15525512	14.07.03	Bub1-Bub3 phosphorylated Cdc20. Bub1 alone also efficiently phosphorylated Cdc20, indicating that Bub3 is not required for this process.
1856	CDCA5-PDS5A-RAD21-SMC1A-PDS5B-SMC3 complex		Human	Q96FF9,Q29RF7,Q9NTI5,O60216,Q14683,Q9UQE7	113130,23244,23047,5885,8243,9126	MI:0004- affinity chromatography technologies	15837422	10.03.01.01
186	Wave-2 complex		Human	Q8IZP0,Q8WUW1,Q7L576,Q9Y2A7,Q9Y6W5	10006,55845,23191,10787,10163	MI:0029- cosedimentation through density gradients | MI:0091- chromatography technologies	15070726	30.01.05.05.01,34.05.01,42.04.03,70.04.03	Proteins are only present in the complexed form, with the exception of Hspc (C3orf10). The complex is organized around a core of Nap and Abi. Sra is a peripheral subunit recruited on the Nap side, whereas the Wave and Hspc subunits are recruited on the Abi side of the core.
1863	TSG101-VPS37B-VPS28 complex		Human	Q99816,Q9UK41,Q9H9H4	7251,51160,79720	MI:0019- coimmunoprecipitation	15218037	14.04
1874	SNARE complex (SNAP25, VAMP3, VAMP2, NAPB, STX13)		Human	Q9H115,P60880,Q86Y82,P63027,Q15836	63908,6616,23673,6844,9341	MI:0019- coimmunoprecipitation	9817754	20.09.07.27,20.09.16.09.05	SNARE (N-ethylmaleimide-sensitive factor attachment protein receptor) complexes are responsible for membrane fusion in the secretory pathway.		Entrez Gene says that stx12 is synonym to stx13.
189	BAF complex	SWI/SNF complex A	Human	P51531,P51532,Q12824,Q92922,Q8TAQ2,Q96GM5,Q969G3,(P60709,P63261),(O96019,O94805),(O14497,Q8NFD5)	6595,6597,6598,6599,6601,6602,6605,(60,71),(86,51412),(8289,57492)	MI:0004- affinity chromatography technologies | MI:0019- coimmunoprecipitation	11078522	10.01.09.05,11.02.03.04.01,16.03.01,42.10.03,70.10			At the time of annotation, the additional member BAF110 of the protein complex was not found in the UniProt database.
1890	ELK1-SRF-ELK4 complex		Human	P19419,P28324,P11831	2002,2005,6722	MI:0413- electrophoretic mobility shift assay	7540136	11.02.03.04
1893	mTOR-RICTOR complex		Human	P42345,Q9BVC4,Q6R327	2475,64223,253260	MI:0006- anti bait coimmunoprecipitation	15268862	30.01.05.01,40.01,42.04.03	The authors found that the rictor-mTOR complex modulates the phosphorylation of Protein Kinase C alpha (PKCalpha) and the actin cytoskeleton. The rictor-mTOR complex is insensitive to rapamycin.
1895	RICTOR-mTOR complex		Human	P42345,Q9BVC4,Q8N6M7	2475,64223,253260	MI:0019- coimmunoprecipitation	15718470	14.07.03	Rictor-mTOR may serve as a drug target in tumors that have lost the expression of PTEN.
1897	RAPTOR-mTOR complex		Human	P42345,Q9BVC4,Q8N122	2475,64223,57521	MI:0019- coimmunoprecipitation	15718470	14.07.03
1899	NTF4 homodimer complex		Human	P34130	4909	MI:0114- x-ray crystallography	10631974	43.03.13	The structures of the neurotrophin homodimers reveals common features that may be important in the binding between the neurotrophins and their receptors.
190	Mitotic checkpoint complex (MCC)	APC/C inhibitory factor	Human	O60566,O43684,Q12834,Q13257	701,9184,991,4085	MI:0071- molecular sieving | MI:0006- anti bait coimmunoprecipitation | MI:0096- pull down	11535616	10.03.01.03	MCC inhibitory activity is 3,000-fold greater than that of recombinant MAD2, MCC is not generated from kinetochores, as it is also present and active in interphase cells.
1909	APC-DLG4 complex		Human	P25054,P78352	324,1742	MI:0019- coimmunoprecipitation	9326658	34.05.01,40.01
191	20S proteasome		Human	P25786,P25787,P25788,P25789,P28066,P60900,O14818,P20618,P49721,P49720,P28070,P28074,P28072,Q99436	5682,5683,5684,5685,5686,5687,5688,5689,5690,5691,5692,5693,5694,5695	MI:0029- cosedimentation through density gradients	7811265	14.07.11,14.13.01.01,32.01,70.03,70.10	The proteasome is an essential component of the ATP-dependent proteolytic pathway in eukaryotic cells and is responsible for the degradation of most cellular proteins (for reviews see PMID:8811196 and PMID:10872471). It contains a barrel-shaped proteolytic core complex (the 20S proteasome), and is capped at one or both ends by regulatory complexes like the 19S complex (PMID:11812135), modulator (…
192	PA28-20S proteasome		Human	P25786,P25787,P25788,P25789,P28066,P60900,O14818,P20618,P49721,P49720,P28070,P28074,P28072,Q99436,Q06323,Q9UL46	5682,5683,5684,5685,5686,5687,5688,5689,5690,5691,5692,5693,5694,5695,5720,5721	MI:0029- cosedimentation through density gradients	11676531	14.07.11,14.13.01.01,32.01,70.03,70.10	The proteasome is an essential component of the ATP-dependent proteolytic pathway in eukaryotic cells and is responsible for the degradation of most cellular proteins (for reviews see PMID:8811196 and PMID:10872471). It contains a barrel-shaped proteolytic core complex (the 20S proteasome), and is capped at one or both ends by regulatory complexes like the 19S complex (PMID:11812135), modulator (…
1927	PKD2-PACS1 complex		Human	Q6VY07,Q13563	55690,5311	MI:0019- coimmunoprecipitation	15692563	20.03.01.01		Mutations of PKD2, a member of the TRP family of cation channels, cause autosomal dominant polycystic kidney disease.
193	PA700-20S-PA28 complex	proteasome	Human	P25786,P25787,P25788,P25789,P28066,P60900,O14818,P20618,P49721,P49720,P28070,P28074,P28072,Q99436,P62191,P35998,P17980,P43686,P62195,P62333,Q99460,O75832,O00231,O00232,Q9UNM6,O00487,Q13200,O43242,P55036,Q16401,Q15008,P51665,P48556,O00233,Q06323,Q9UL46	5682,5683,5684,5685,5686,5687,5688,5689,5690,5691,5692,5693,5694,5695,5700,5701,5702,5704,5705,5706,5707,5716,5717,5718,5719,10213,5708,5709,5710,5711,9861,5713,5714,5715,5720,5721	MI:0029- cosedimentation through density gradients	11676531	14.13.01.01,16.01,18.01.07,18.02.01.01.03	The proteasome is an essential component of the ATP-dependent proteolytic pathway in eukaryotic cells and is responsible for the degradation of most cellular proteins (for reviews see PMID:8811196 and PMID:10872471). It contains a barrel-shaped proteolytic core complex (the 20S proteasome), and is capped at one or both ends by regulatory complexes like the 19S complex (PMID:11812135), modulator (…
1932	NEK2-NEK11 complex		Human	Q8NG66,P51955	79858,4751	MI:0019- coimmunoprecipitation	15161910	10.03.01.02
194	PA28gamma-20S proteasome		Human	P25786,P25787,P25788,P25789,P28066,P60900,O14818,P20618,P49721,P49720,P28070,P28074,P28072,Q99436,P61289	5682,5683,5684,5685,5686,5687,5688,5689,5690,5691,5692,5693,5694,5695,10197	MI:0029- cosedimentation through density gradients	7811265	14.07.11,14.13.01.01,32.01,70.03,70.10	The proteasome is an essential component of the ATP-dependent proteolytic pathway in eukaryotic cells and is responsible for the degradation of most cellular proteins (for reviews see PMID:8811196 and PMID:10872471). It contains a barrel-shaped proteolytic core complex (the 20S proteasome), and is capped at one or both ends by regulatory complexes like the 19S complex (PMID:11812135), modulator (…
1944	IRAK1-IRAK2 complex		Human	P51617,O43187	3654,3656	MI:0019- coimmunoprecipitation	10383454	36.25.16.01
1945	IRAK1-IRAK3 complex		Human	P51617,Q9Y616	3654,11213	MI:0019- coimmunoprecipitation	10383454	36.25.16.01
1957	DAP12 signaling homodimer complex		Human	O43914	7305	MI:0019- coimmunoprecipitation	15845448	30.05.01.12
1970	BMP4-TWSG1 complex		Human	P12644,Q9GZX9	652,57045	MI:0019- coimmunoprecipitation	15775969	30.05.01.18
1972	BMP4-BGN complex		Human	P21810,P12644	633,652	MI:0019- coimmunoprecipitation	15775969	30.07
1976	MTNR1A homodimer complex		Human	P48039	4543	MI:0019- coimmunoprecipitation	15266022	16.01.01
1977	MTNR1B homodimer complex		Human	P49286	4544	MI:0012 bioluminescence resonance energy transfer | MI:0019- coimmunoprecipitation	15266022	16.01.01
1978	MTNR1A-MTNR1B complex		Human	P48039,P49286	4543,4544	MI:0012 bioluminescence resonance energy transfer | MI:0019- coimmunoprecipitation	15266022	16.01.01	This heterodimers contain two functional ligand binding sites that maintain their respective selectivity for MT(1) and MT(2) ligands. Occupation of either binding site is sufficient to induce a conformational change within the heterodimer. Taken together, these results show that the probability of GPCR heterodimer formation may be equal to or even higher than that of the corresponding homodimers …
1982	CACY homodimer complex		Human	P06703	6277	MI:0027- cosedimentation	9578461	16.17.01,16.17.09
1984	PEX14 homodimer complex		Human	O75381	5195	MI:0030- cross-linking studies | MI:0018- two hybrid	12096124	14.10,42.19,70.19
1985	AIRE homodimer complex		Human	O43918	326	MI:0019- coimmunoprecipitation | MI:0018- two hybrid	10748110	11.02.03.04.01		Autoimmune polyendocrinopathy candidiasis ectodermal dystrophy is caused by mutations in the autoimmune regulator (AIRE) gene.
1986	Endoglin homodimer complex		Human	P17813	2022	MI:0019- coimmunoprecipitation	15806144	30.07
1987	MYOM1 homodimer complex		Human	P52179	8736	MI:0018- two hybrid | MI:0019- coimmunoprecipitation | MI:0096- pull down	15571722	45.03.12,75.03.12
1989	BANF1 homodimer protein		Human	O75531	8815	MI:0077- nuclear magnetic resonance	9783751	16.03.01,34.11.10
1990	PGRMC1-SCAP complex		Human	O00264,Q12770	10857,22937	MI:0019- coimmunoprecipitation | MI:0030- cross-linking studies	15782218	34.01.07,70.07
1991	PRMT2 homodimer complex		Human	P55345	3275	MI:0096- pull down	12039952	18.02.07
1992	LEPR homodimer complex		Human	P48357	3953	MI:0019- coimmunoprecipitation	9038364	40.02.03.01
1993	SLC1A2 homotrimer complex		Human	P43004	6506	MI:0030- cross-linking studies	15483603	20.01.07
2	BCL6-HDAC5 complex		Human	P41182,Q9UQL6	604,10014	MI:0007- anti tag coimmunoprecipitation	11929873	10.01.09.05,11.02.03.04.03,14.07.04,42.10.03,43.03.07.02.01.01,70.10	Transcriptional repression by BCL6 is thought to be achieved in part by recruiting a repressor complex containing histone deacetylases.
2000	BAX homo-oligomer complex		Human	Q07812	581	MI:0030- cross-linking studies | MI:0019- coimmunoprecipitation	15735709	40.10.02.03.01	Arsenic trioxide As(2)O(3) treatment triggered Bax conformational change and subsequent translocation from cytosol to mitochondria to form various multimeric homo-oligomers in IM-9 cells.		Oligomer
2001	NOD1 homodimer complex		Human	Q9Y239	10392	MI:0114- x-ray crystallography	18186648	30.01.05.01.04,36.25.16.07
2003	COX1 homodimer complex		Human	P23219	5742	MI:0114- x-ray crystallography	11318639	01.06.02,70.03
2004	C1D homodimer protein		Human	Q13901	10438	MI:0019- coimmunoprecipitation	11801738	14.10	Only the dimeric but not the monomeric form of C1D can interact with TRAX protein. The finding that the SDS-resistant homodimers of C1D and TRAX interact only after gamma-irradiation may indicate that a post-translational modification is required for the interaction.
2005	PTPRA homodimer complex		Human	P18433	5786	MI:0030- cross-linking studies | MI:0055- fluorescent resonance energy transfer	11401727	16.01.01,30.05.01	RPTPalpha dimerized constitutively in living cells, which may be mediated by the transmembrane domain, providing strong support for the model that dimerization is involved in regulation of RPTPs.
2007	PRNP homo-oligomer complex		Human	P04156	5621	MI:0276- blue native page	16148934	43.03.13,73.03.13	The non-fibrillar particles, with masses equivalent to 14-28 PrP molecules, are the most efficient initiators of TSE disease.		Oligomer
201	HUIC complex	BRCA1-BARD1 complex	Human	Q99728,P38398	580,672	MI:0226- ion exchange chromatography | MI:0029- cosedimentation through density gradients	11504724	10.03.01.02,10.03.01.03,70.10	The HUIC complex has been isolated after treating cells with hydroxyurea.	BRCA1 is involved in breast cancer.
2010	AXL homodimer complex		Human	P30530	558	MI:0018- two hybrid	12470648	16.01.01,30.05.01.12,70.02
2013	STAT5B homodimer complex		Human	P51692	6777	MI:0413- electrophoretic mobility shift assay	10594041	11.02.03.04.01
2016	IL12A homodimer complex		Human	P29459	3592	MI:0019- coimmunoprecipitation | MI:0071- molecular sieving	7527811	43.03.07.02.01.02
2018	IL12A-IL12B complex		Human	P29459,P29460	3592,3593	MI:0114- x-ray crystallography	10899108	30.05.01.05
2019	IL12A-IL12B-IL12RB1 complex		Human	P29459,P29460,P42701	3592,3593,3594	MI:0027- cosedimentation | MI:0099- scintillation proximity assay	9498755	30.05.01.05
202	BRCA1-RAD50-MRE11-NBS1 complex		Human	P38398,P49959,O60934,Q92878	672,4361,4683,10111	MI:0004- affinity chromatography technologies | MI:0007- anti tag coimmunoprecipitation	11504724	10.01.05.01,32.01.09,70.10		BRCA1 is involved in breast cancer.
2020	IL12B-IL12RB1-IL12RB2 complex		Human	P29460,P42701,Q99665	3593,3594,3595	MI:0019- coimmunoprecipitation	7527811	43.03.07.02.01.02	IL12B (p40) homodimer was capable of competing with IL-12 heterodimer in binding to the IL12R on T cells but was unable to cause cellular proliferation. Furthermore, p40 homodimer inhibited IL-12-induced T cell proliferation.
2021	IL12A-IL12B-IL12RB2 complex		Human	P29459,P29460,Q99665	3592,3593,3595	MI:0027- cosedimentation | MI:0099- scintillation proximity assay	9498755	30.05.01.05
2023	STAT5A homodimer complex		Human	P42229	6776	MI:0413- electrophoretic mobility shift assay	10594041	11.02.03.04.01
2026	IL12RB1-IL12RB2 complex		Human	P42701,Q99665	3594,3595	MI:0019- coimmunoprecipitation	8943050	30.05.01.05,70.02
2028	JAK2-IL12RB2 complex		Human	Q99665,O60674	3595,3717	MI:0019- coimmunoprecipitation	9038232	30.05.01.05
2029	BNIP2-ARHGAP8 complex		Human	P85298,Q12982	23779,663	MI:0019- coimmunoprecipitation | MI:0096- pull down	12944407	18.02.01.01.01
205	Ubiquitin E3 ligase (VHL, TCEB1, TCEB2, CUL2, RBX1)	VHL-Elongin BC-CUL2-RBX1 complex	Human	Q13617,P62877,Q15369,Q15370,P40337	8453,9978,6921,6923,7428	MI:0028- cosedimentation in solution	10535940	14.07.05,16.01	Ubiquitin E3 ligases covalently attach ubiquitin to a lysine residue on a target protein. Polyubiquitination marks proteins for degradation by the proteasome.
2051	MALT1 oligomer complex		Human	Q9UDY8	10892	MI:0019- coimmunoprecipitation	15125833	18.02.01.01,73.03.07.02.01	TRAF6 ubiquitin ligase and TAK1 protein kinase mediate IKK activation by MALT1 and BCL10 in lymphocytes. Only oligomers of MALT1 and BCL10 can activate IKK in vitro. MALT1 oligomers bind to TRAF6, induce TRAF6 oligomerization, and activate the ligase activity of TRAF6 to polyubiquinate NEMO. These results reveal an oligomerization-ubiquination-phosphorylation cascade that culminates in NF-kappaB …
2052	BCL10 oligomer complex		Human	O95999	8915	MI:0019- coimmunoprecipitation	15125833	18.02.01.01,73.03.07.02.01	TRAF6 ubiquitin ligase and TAK1 protein kinase mediate IKK activation by MALT1 and BCL10 in lymphocytes. Only oligomers of MALT1 and BCL10 can activate IKK in vitro.
2053	BCL10-MALT1 complex		Human	O95999,Q9UDY8	8915,10892	MI:0019- coimmunoprecipitation	15125833	18.02.01.01,73.03.07.02.01	BCL10 binds to the Ig domains of MALT1 and promotes MALT1 oligomerization.
2054	CASP8-FADD-MALT1-BCL10 complex		Human	O95999,Q14790,Q13158,Q9UDY8	8915,841,8772,10892	MI:0019- coimmunoprecipitation	15746428	11.02.03.04.01
2055	CASP8-CHUK-IKBKB-MALT1-BCL10 complex		Human	O95999,Q14790,O15111,O14920,Q9UDY8	8915,841,1147,3551,10892	MI:0019- coimmunoprecipitation	15746428	11.02.03.04.01
2056	BCL10-CHUK-BCL10-IKBKB complex		Human	O95999,Q14790,O15111,O14920	8915,841,1147,3551	MI:0019- coimmunoprecipitation	15746428	11.02.03.04.01
206	DNA ligase IV-XRCC4 complex		Human	P49917,Q13426	3981,7518	MI:0006- anti bait coimmunoprecipitation | MI:0004- affinity chromatography technologies	9259561	10.01.05.01,10.01.05.03.03,16.03.01,70.10.03	XRCC4 serves as a molecular bridge to target DNA ligase IV to a DNA double-strand break.
207	Ubiquitin E3 ligase (ASB2, TCEB1, TCEB2, CUL5, RNF7)	Asb2-Elongin BC-Cul5-Rbx2 complex	Human	Q96Q27,Q93034,Q9UBF6,Q15369,Q15370	51676,8065,9616,6921,6923	MI:0028- cosedimentation in solution	16325183	14.07.05,16.01	Ubiquitin E3 ligases covalently attach ubiquitin to a lysine residue on a target protein. Polyubiquitination marks proteins for degradation by the proteasome.		The presence of Elongin BC was predicted by the authors but has not been shown experimentally.
2073	TNFRSF11A-TRAF6-SRC complex		Human	P12931,Q9Y6Q6,Q9Y4K3	6714,8792,7189	MI:0007- anti tag coimmunoprecipitation	10635328	30.01.05.01.05
2074	TRAF6 oligomer complex		Human	Q9Y4K3	7189	MI:0019- coimmunoprecipitation	15125833	18.02.01.01,73.03.07.02.01	MALT1 oligomers bind to TRAF6, induce TRAF6 oligomerization, and activate the ligase activity of TRAF6 to polyubiquinate NEMO. These results reveal an oligomerization-ubiquination-phosphorylation cascade that culminates in NF-kappaB activation in T lymphocytes.
2077	B-raf-MAP3K11 complex		Human	Q9NY11,Q16584	6635,4296	MI:0019- coimmunoprecipitation	15258589	30.01.05	MLK3 and B-Raf form a complex in vivo.
208	Ubiquitin E3 ligase (ASB1, TCEB1, TCEB2, CUL5, RNF7)	Asb1-Elongin BC-Cul5-Rbx2 complex	Human	Q9Y576,Q93034,Q9UBF6,Q15369,Q15370	51665,8065,9616,6921,6923	MI:0028- cosedimentation in solution	16325183	14.07.05,16.01	Ubiquitin E3 ligases covalently attach ubiquitin to a lysine residue on a target protein. Polyubiquitination marks proteins for degradation by the proteasome.		The presence of Elongin BC was predicted by the authors but has not been shown experimentally.
2084	NFKB1-NFKB2-REL-RELA-RELB complex		Human	P19838,Q00653,Q04864,Q04206,Q01201	4790,4791,5966,5970,5971	MI:0413- electrophoretic mobility shift assay	15782119	11.02.03.04
2086	NFKB1-NFKB2-RELA-RELB complex		Human	P19838,Q00653,Q04206,Q01201	4790,4791,5970,5971	MI:0413- electrophoretic mobility shift assay	15782119	11.02.03.04
209	Ubiquitin E3 ligase (ASB6, TCEB1, TCEB2, CUL5, RNF7)	Asb6-Elongin BC-Cul5-Rbx2 complex	Human	Q9NWX5,Q93034,Q9UBF6,Q15369,Q15370	140459,8065,9616,6921,6923	MI:0028- cosedimentation in solution	16325183	14.07.05,16.01	Ubiquitin E3 ligases covalently attach ubiquitin to a lysine residue on a target protein. Polyubiquitination marks proteins for degradation by the proteasome.		The presence of Elongin BC was predicted by the authors but has not been shown experimentally.
210	Ubiquitin E3 ligase (ASB7, TCEB1, TCEB2, CUL5, RNF7)	Asb7-Elongin BC-Cul5-Rbx2 complex	Human	Q9H672,Q93034,Q9UBF6,Q15369,Q15370	140460,8065,9616,6921,6923	MI:0028- cosedimentation in solution	16325183	14.07.05,16.01	Ubiquitin E3 ligases covalently attach ubiquitin to a lysine residue on a target protein. Polyubiquitination marks proteins for degradation by the proteasome.		The presence of Elongin BC was predicted by the authors but has not been shown experimentally.
2100	CHUK-IKBKB-MAP3K14 complex		Human	O15111,O14920,Q99558	1147,3551,9020	MI:0019- coimmunoprecipitation	9346485	18.02.01
2101	IKKA-IKKB complex		Human	O15111,O14920	1147,3551	MI:0019- coimmunoprecipitation	9346485	18.02.01
2104	IKKB-NIK complex		Human	O14920,Q99558	3551,9020	MI:0019- coimmunoprecipitation	9346485	18.02.01
2105	IkappaB kinase complex (IKBKB, CHUK, IKBKAP, NFKBIA, RELA, MAP3K14)		Human	O15111,O95163,O14920,Q99558,P25963,Q04206	1147,8518,3551,9020,4792,5970	MI:0019- coimmunoprecipitation	9751059	30.01.05.01.04,30.07
211	Ubiquitin E3 ligase (ASB12, TCEB1, TCEB2, CUL5, RNF7)	Asb12-Elongin BC-Cul5-Rbx2 complex	Human	Q8WXK4,Q93034,Q9UBF6,Q15369,Q15370	142689,8065,9616,6921,6923	MI:0028- cosedimentation in solution	16325183	14.07.05,16.01	Ubiquitin E3 ligases covalently attach ubiquitin to a lysine residue on a target protein. Polyubiquitination marks proteins for degradation by the proteasome.		The presence of Elongin BC was predicted by the authors but has not been shown experimentally.
2112	CDC37-HSP90AA1-HSP90AB1-MAP3K11 complex		Human	Q16543,P07900,P08238,Q16584	11140,3320,3326,4296	MI:0019- coimmunoprecipitation | MI:0004- affinity chromatography technologies	15001580	18.02.01	MLK3 associates with Hsp90/p50(cdc37) through its catalytic domain in an activity-independent manner.
2118	CHUK-ERC1-IKBKB-IKBKG		Human	O15111,Q8IUD2,O14920,Q9Y6K9	1147,23085,3551,8517	MI:0019- coimmunoprecipitation	15218148	30.01.05.01.04	ELKS may contribute an important oligomerization interface to members of the IKK complex as well as to other upstream or downstream regulators of NF-kappaB transcriptional activity, such as I(kappa)B(alpha).
212	DNA ligase III-XRCC1 complex		Human	P49916,P18887	3980,7515	MI:0004- affinity chromatography technologies	7760816	10.01.05.01,70.10
2121	CHUK-IKBKB-IKBKG complex		Human	O15111,O14920,Q9Y6K9	1147,3551,8517	MI:0019- coimmunoprecipitation	9751060	18.02
2123	IKBKG homodimer complex		Human	Q9Y6K9	8517	MI:0018- two hybrid | MI:0030- cross-linking studies	12435599	18.02.01	KK-gamma forms homodimer and homotrimer both in vitro and in yeast or mammalian cells through a C-terminal domain comprising amino acids 251-419.
2124	IKK-alpha--ER-alpha-AIB1 complex		Human	O15111,P03372,Q9Y6Q9	1147,2099,8202	MI:0006- anti bait coimmunoprecipitation | MI:0402- chromatin immunoprecipitation assays	15808510	11.02.03.04,14.07.03,16.03.01,30.01.11	The authors showed that in estradiol-stimulated MCF7 cells, the association of both ER-alpha and AIB1/SRC-3 with IKK-alpha bound to the cyclin D1 promoter was markedly increased in an estrogen-dependent manner. Further siRNA experiments showed that IKK-alpha contributes to the estrogen-mediated phosphorylation of both ER-alpha and AIB1/SRC-3.
2129	DNAJB2-HSPA8-PSMA3 complex		Human	P25686,P11142,P25788	3300,3312,5684	MI:0019- coimmunoprecipitation	15936278	14.04,14.13.01.01
213	DNA ligase IV-XRCC1 complex		Human	P49917,P18887	3981,7515	MI:0004- affinity chromatography technologies	7760816	10.01.05.01,70.10
214	Ubiquitin E3 ligase (WSB1, TCEB1, TCEB2, CUL5, RBX1)	WSB1-Elongin BC-CUL5-RBX1 complex	Human	Q93034,P62877,Q15369,Q15370,Q9Y6I7	8065,9978,6921,6923,26118	MI:0019- coimmunoprecipitation	15965468	14.07.05,14.13.01.01,16.01,30.05.02.16,70.07	Ubiquitin E3 ligases covalently attach ubiquitin to a lysine residue on a target protein. Polyubiquitination marks proteins for degradation by the proteasome. WSB-1 is a Hedgehog-inducible ubiquitin ligase that modulates thyroid hormone activation and PTHrP secretion in the developing growth plate.
2143	MAP2K5-PRKCI-SQSTM1 complex		Human	Q13163,P41743,Q13501	5607,5584,8878	MI:0019- coimmunoprecipitation	12813044	30.01.05.01,30.07
2145	HSF1-YWHAE complex		Human	Q00613,P62258	3297,7531	MI:0004- affinity chromatography technologies | MI:0096- pull down	15364926	32.01.05
2152	ARNT-HLF complex		Human	P27540,Q16534	405,3131	MI:0019- coimmunoprecipitation	9113979	11.02.03.04.01
2153	ITGAM-ITGB2-CD11 complex	integrin complex	Human	P08962,P11215,P05107	967,3684,3689	MI:0019- coimmunoprecipitation	8871662	30.07,34.07,73.03.07
2156	YBX1-AKT1 complex		Human	P31749,P67809	207,4904	MI:0004- affinity chromatography technologies | MI:0019- coimmunoprecipitation	15806160	40.01.05,70.10		Akt and YB-1 work together to promote the growth and possibly the development of breast tumors.
2159	AR-AKT-APPL complex		Human	P31749,Q9UKG1,P10275	207,26060,367	MI:0007- anti tag coimmunoprecipitation	12621049	30.01.11	The authors suggest that APPL, Akt, and AR may exist in a complex and Akt may serve as an important bridge factor for the association of APPL with AR. They demonstrated that the APPL┬╖AR complex was not clearly seen, and that the addition of Akt markedly enhanced APPL┬╖AR complex formation.
2160	AOF2-AR complex		Human	O60341,P10275	23028,367	MI:0019- coimmunoprecipitation	16079795	11.02.03.04.01	The androgen receptor and LSD1 form chromatin-associated complexes in a ligand-dependent manner. LSD1 co-localizes with the androgen receptor in normal human prostate and prostate tumour.
2162	APPBP1-UBA3 complex		Human	Q13564,Q8TBC4	8883,9039	MI:0114- x-ray crystallography	12646924	14.07.05	The APPBP1-UBA3 complex initiates NEDD8 conjugation by first catalyzing adenylation of the C terminus of NEDD8 and ultimately catalyzing transfer of NEDD8 to the downstream enzyme in the pathway, Ubc12 (PMID:16275315).
217	CRSP complex	cofactor required for Sp1	Human	Q15648,O60244,Q9NVC6,Q9ULK4,O75448,O95402,Q6P2C8,O43513	5469,9282,9440,9439,9862,9441,9442,9443	MI:0029- cosedimentation through density gradients | MI:0226- ion exchange chromatography	10377381	11.02.03.04.01,16.01,70.10	Several identical subunits appear in protein complexes like DRIP/ARC, CRSP, NAT, PC2, SMCC and Mediator, indicating that unique classes of transcription activators may share common sets or subsets of cofactors.		Information about the 85kD component CRSP5 of the protein complex is not available in databases.
2170	Ubiquitin E3 ligase (CDC34, CUL1, RBX1)		Human	P49427,Q13616,P62877	997,8454,9978	MI:0007- anti tag coimmunoprecipitation	11675391	14.07.05,14.13.01.01	Ubiquitin E3 ligases covalently attach ubiquitin to a lysine residue on a target protein. Polyubiquitination marks proteins for degradation by the proteasome. The conjugation of Nedd8 to the ROC1-CUL1 complex selectively stimulates Cdc34-catalyzed Lys48-linked multiubiquitin chain assembly.
2171	Ubiquitin E3 ligase (CHEK1, CUL4A)		Human	O14757,Q13619	1111,8451	MI:0019- coimmunoprecipitation	16137618	14.07.05,14.13.01.01,32.01.09,70.10	Ubiquitin E3 ligases covalently attach ubiquitin to a lysine residue on a target protein. Polyubiquitination marks proteins for degradation by the proteasome. The Chk1 kinase is a major effector of S phase checkpoint signaling during the cellular response to genotoxic stress. Replicative stress induces the polyubiquitination and degradation of Chk1 in human cells.
2172	Ubiquitin E3 ligase (CDT1, DDB1, CUL4A, RBX1)		Human	Q9H211,Q13619,Q16531,P62877	81620,8451,1642,9978	MI:0019- coimmunoprecipitation	15448697	14.07.05,14.13.01.01,32.01.09	Ubiquitin E3 ligases covalently attach ubiquitin to a lysine residue on a target protein. Polyubiquitination marks proteins for degradation by the proteasome. The CDT1-DDB1-CUL4A complex was observed in an investigation of targeted ubiquitination of CDT1 by the DDB1-CUL4A-ROC1 ligase in response to DNA damage.
2174	COP9 signalosome complex	JAB1-containing signalosome (GPS1, COPS2, COPS3, COPS4, COPS5, COPS6, COPS7) | COP9 complex homolog	Human	P61201,Q9UNS2,Q9BT78,Q92905,Q7L5N1,Q99627,Q13098,(Q9UBW8,Q9H9Q2)	9318,8533,51138,10987,10980,10920,2873,(50813,64708)	MI:0047- far western blotting	9535219	11.02.03.04,30,34.11.01	The purified complex is very similar, if not identical, to the plant COP9 complex involved in light-mediated signal transduction. A regulating transcriptional activity is discussed.
2179	CNS-P53 complex		Human	P61201,Q9UNS2,Q9BT78,Q92905,Q7L5N1,Q9UBW8,Q99627,Q13098,P04637	9318,8533,51138,10987,10980,50813,10920,2873,7157	MI:0096- pull down | MI:0047- far western blotting | MI:0040- electron microscopy	11285227	14.04
2183	Kaiso-NCOR complex		Human	Q92828,Q13227,O15379,O75164,P52732,O75376,O60907,Q9BZK7,Q9UPN9,Q86T24	7464,2874,8841,9682,3832,9611,6907,79718,51592,10009	MI:0047- far western blotting	14527417	10.01.09.05,11.02.03.04.03,14.07.04,16.03.01,42.10.03,70.10	Kaiso targets the N-CoR complex to the MTA2 gene promoter in a methylation-dependent manner. The authors postulate that deacetylation of chromatin stabilizes the association of Kaiso-N-CoR with chromatin.
2187	Ubiquitin E3 ligase (NFKBIA, FBXW11, BTRC, CUL1, SKP1A)		Human	Q9Y297,Q13616,Q9UKB1,P25963,P63208	8945,8454,23291,4792,6500	MI:0007- anti tag coimmunoprecipitation	10644755	14.07.05,14.13.01.01,70.03	Ubiquitin E3 ligases covalently attach ubiquitin to a lysine residue on a target protein. Polyubiquitination marks proteins for degradation by the proteasome. Ubiquitination-dependent destruction of NF-kappa-B inhibitor alpha is mediated by ubiquitin E3 ligases containing heterdimers and homodimers of beta-TrCP1 (BTRC) and beta-TrCP2 (FBXW11).
2188	Ubiquitin E3 ligase (CDC34, NEDD8, BTRC, CUL1, SKP1A, RBX1)		Human	Q9Y297,Q13616,Q15843,P62877,P63208	8945,8454,4738,9978,6500	MI:0007- anti tag coimmunoprecipitation	10713156	14.07.05,14.13.01.01,70.03	Ubiquitin E3 ligases covalently attach ubiquitin to a lysine residue on a target protein. Polyubiquitination marks proteins for degradation by the proteasome. Regulation of NF-kappaB occurs through phosphorylation-dependent ubiquitination of IkappaBalpha, which is degraded by the 26S proteasome. Recent studies have shown that ubiquitination of IkappaBalpha is carried out by ubiquitin E3 ligase co…
2189	Ubiquitin E3 ligase (SMAD3, BTRC, CUL1, SKP1A, RBX1)	ROC1-SCFFbw1a	Human	Q9Y297,Q13616,P62877,P63208,P84022	8945,8454,9978,6500,4088	MI:0019- coimmunoprecipitation	11359933	14.07.05,14.13.01.01,30.07,70.03,70.10	Ubiquitin E3 ligases covalently attach ubiquitin to a lysine residue on a target protein. Polyubiquitination marks proteins for degradation by the proteasome. Ubiquitin E3 ligase complex ROC1-SCFFbw1a interacts with activated Smad3 through its MH2 domain and induces the ubiquitination and proteasomal degradation of the transcriptional modulator Smad3.
219	CAND1-CUL1-RBX1 complex		Human	Q86VP6,Q13616,P62877	55832,8454,9978	MI:0007- anti tag coimmunoprecipitation	15537541	16.01,18.01.07,18.02.01	Cand1 forms a tight complex with the Cul1-Roc1 SCF catalytic core, inhibiting the assembly of the multisubunit E3 protein-ubiquitin ligase complex.
2191	Ubiquitin E3 ligase (FBXO18, SKP1A, CUL1, RBX1)	SCFhFBH1 complex	Human	Q13616,Q8NFZ0,P62877,P63208	8454,84893,9978,6500	MI:0007- anti tag coimmunoprecipitation	11956208	14.07.05,14.13.01.01	Ubiquitin E3 ligases covalently attach ubiquitin to a lysine residue on a target protein. Polyubiquitination marks proteins for degradation by the proteasome. hFBH1 is the first F-box protein implicated in nucleic acid metabolism.
2192	Ubiquitin E3 ligase (NIPA, SKP1A, CUL1, RBX1)	SCF(NIPA)	Human	Q13616,P62877,P63208,Q86WB0	8454,9978,6500,51530	MI:0007- anti tag coimmunoprecipitation	16009132	10.03.01.01,14.07.05,14.13.01.01,70.10	Ubiquitin E3 ligases covalently attach ubiquitin to a lysine residue on a target protein. Polyubiquitination marks proteins for degradation by the proteasome. Activity of ubiquitin E3 ligase (containing NIPA, SKP1A, CUL1 and RBX1) oscillates throughout the cell cycle, and cell-cycle-regulated phosphorylation of NIPA constitutes the responsible timing circuit. Nuclear cyclin B1 was identified to b…
2196	LIG1-9-1-1 complex		Human	O60921,P18858,O60671,Q99638	3364,3978,5810,5883	MI:0007- anti tag coimmunoprecipitation	15871698	10.01.05.01,10.03.01.03,32.01.09,70.10	The 9-1-1 complex can stimulate DNA ligase I.
2197	FEN1-9-1-1 complex		Human	P39748,O60921,O60671,Q99638	2237,3364,5810,5883	MI:0006- anti bait coimmunoprecipitation	15556996	01.03.16,10.01.05.01,10.03.01.03,32.01.09,70.10	The 9-1-1 complex stimulates FEN1 activity.
2198	RAD9-RAD1-HUS1-POLB complex	9-1-1-POLB complex	Human	O60921,P06746,O60671,Q99638	3364,5423,5810,5883	MI:0007- anti tag coimmunoprecipitation	15314187	10.01.05.01,10.03.01.03,32.01.09,70.10	The 9-1-1 complex directly interacts with and stimulates POLB activity thus recruiting POLB to DNA damage sites.
2199	CTF18-RFC subcomplex		Human	Q8WVB6,P35250,P40938,P35249,P40937	63922,5982,5983,5984,5985	MI:0007- anti tag coimmunoprecipitation	12930902	01.04,10.01.03,10.03.04.05,16.01,16.03.01,42.10.03,70.10	CTF18 interacts with RFC5.
220	ARF-Mule complex	ARF-BP1-ARF-NPM1 complex	Human	Q8N726,Q7Z6Z7,P06748	1029,10075,4869	MI:0007- anti tag coimmunoprecipitation	15989956	16.01,70.10	ARF is an inhibitor of the ARF-BP1 protein-ubiquitin ligase.
2200	RFC2-5 subcomplex		Human	P35250,P40938,P35249,P40937	5982,5983,5984,5985	MI:0029- cosedimentation through density gradients	9488738	01.04,10.01.03,16.03.01,70.10	Reconstitution experiments have revealed that a minimum of three subunits (the 40-, 37-, and 36-kDa subunits) are required for DNA-dependent ATPase activity in vitro.
2201	PCNA-RFC2-5 complex		Human	P12004,P35250,P40938,P35249,P40937	5111,5982,5983,5984,5985	MI:0007- anti tag coimmunoprecipitation	12171929	10.01.03,70.10
2202	CHL12-RFC2-5 complex		Human	Q8WVB6,P35250,P40938,P35249,P40937	63922,5982,5983,5984,5985	MI:0007- anti tag coimmunoprecipitation	12171929	10.01.03,70.10
2203	BRD4-RFC complex		Human	O60885,P35251,P35250,P40938,P35249,P40937	23476,5981,5982,5983,5984,5985	MI:0007- anti tag coimmunoprecipitation	12192049	10.03.01,10.03.01.01.03,70.10	BRD4 regulates cell cycle progression from G1 to S phase by interacting with RFC1.
2204	MCM8-ORC2-CDC6 complex		Human	Q99741,Q9UJA3,Q13416	990,84515,4999	MI:0019- coimmunoprecipitation	15684404	10.01.03,10.03.01.01.03,70.10	Down-regulation of MCM8 impairs the G1-to-S transition.
2205	ORC5-ORC1 complex		Human	Q13415,O43913	4998,5001	MI:0006- anti bait coimmunoprecipitation	15448696	10.01.03.03,70.10
221	CAND1-CUL2-RBX1 complex		Human	Q86VP6,Q13617,P62877	55832,8453,9978	MI:0007- anti tag coimmunoprecipitation	12609982	16.01,18.01.07,18.02.01	Binding of Cand1 to cullins inhibits the formation of E3 protein-ubiquitin ligases.
2210	BRCA1-IRIS-pre-replication complex		Human	Q5YLB2,Q99741,O75496,Q13415	672,990,51053,4998	MI:0006- anti bait coimmunoprecipitation | MI:0402- chromatin immunoprecipitation assays	15448696	10.01.03,70.10	BRCA1-IRIS is a BRCA1 gene product encoded by an uninterrupted open reading frame that extends from codon 1 of the known BRCA1 open reading frame to a termination point 34 triplets into intron 11. BRCA1-IRIS localizes to the nucleus and fails to interact with BARD1.
2211	BARD1-BRCA1-CSTF complex		Human	Q99728,P38398,Q05048,P33240,Q12996	580,672,1477,1478,1479	MI:0006- anti bait coimmunoprecipitation	10477523	11.04.03.05,16.03.03,70.10	Interaction of BARD1 with CstF inhibits RNA polyadenylation and ensures that at DNA damage sites nascent RNAs are not erroneously polyadenylated.	BRCA1 is involved in breast cancer.
2213	BRCA1-BARD1-POLR2A complex		Human	Q99728,P38398,P24928	580,672,5430	MI:0019- coimmunoprecipitation	15886201	11.02.03.04,14.07.05,70.10	BRCA1 and BARD1 heterodimer ubiquitinates a hyperphosphorylated form of POLR2A.	BRCA1 is involved in breast cancer.
2214	LMO4-BRCA1-CTIP-LDB1 complex		Human	P38398,Q86U70,P61968,Q99708	672,8861,8543,5932	MI:0006- anti bait coimmunoprecipitation	11751867	11.02.03.04,16.03.01,70.10		BRCA1 is involved in breast cancer.
2215	BRCA1-LMO4-CTIP complex		Human	P38398,P61968,Q99708	672,8543,5932	MI:0007- anti tag coimmunoprecipitation	11751867	11.02.03.04,16.03.01,70.10	LMO4 functions as a repressor of BRCA1 activity in breast tissue.	BRCA1 is involved in breast cancer.
2217	MDC1-MRN-ATM-FANCD2 complex		Human	Q13315,Q9BXW9,Q14676,P49959,O60934,Q92878	472,2177,9656,4361,4683,10111	MI:0006- anti bait coimmunoprecipitation	12607005	10.01.05.01,10.03.01.03,16.03.01,32.01.09,70.10	Prior exposure of cells to irradiation appears to reduce the interaction of MDC1 with ATM and FANCD2.
2218	MDC1-MRE11-RAD50-NBS1 complex		Human	Q14676,P49959,O60934,Q92878	9656,4361,4683,10111	MI:0019- coimmunoprecipitation | MI:0096- pull down	12607003	10.01.05.01,10.03.01.03,32.01.09,70.10	In response to ionizing radiation, MDC1 is hyperphosphorylated and rapidly relocalizes to nuclear foci that also contain the MRE11 complex. MDC1-mediated focus formation by the MRE11 complex at sites of DNA damage is crucial for the efficient activation of the intra-S-phase checkpoint.
2219	TERF1 homodimer complex		Human	P54274	7013	MI:0413- electrophoretic mobility shift assay	9391075	10.03.01,16.03.01,42.10.03	TERF1 is shown to be important in regulating telomere length. It may connect mitotic control to the telomere regulatory machinery.
222	CAND1-CUL3-RBX1 complex		Human	Q86VP6,Q13618,P62877	55832,8452,9978	MI:0007- anti tag coimmunoprecipitation	12609982	16.01,18.01.07,18.02.01	Binding of Cand1 to cullins inhibits the formation of E3 protein-ubiquitin ligases.
2220	RAD52-ERCC4-ERCC1 complex		Human	P07992,Q92889,P43351	2067,2072,5893	MI:0004- affinity chromatography technologies | MI:0006- anti bait coimmunoprecipitation	14734547	01.03.16.03,10.01.05,70.10	Rad52-XPF-ERCC1 complex processes recombination intermediates generated during the repair of DNA double strand breaks.	ERCC4 is involved in xeroderma pigmentosum group F.
2222	BLM complex II		Human	P54132,Q9H9A7,P27694,P15927,P35244,Q13472	641,80010,6117,6118,6119,7156	MI:0006- anti bait coimmunoprecipitation	15775963	10.01.02,10.01.05.01,32.01.09,70.10	BLAP75 is an integral component of BLM complexes and is essential for their stability.
2223	BLM-TOP3A complex		Human	P54132,Q13472	641,7156	MI:0006- anti bait coimmunoprecipitation	10734115	10.01.02,70.10		BLM is involved in Bloom syndrome (BS).
2224	MSH2/6-BLM-p53-RAD51 complex		Human	P54132,P43246,P52701,Q06609,P04637	641,4436,2956,5888,7157	MI:0006- anti bait coimmunoprecipitation	15064730	32.01.09,10.01.05.01,70.10	MSH2/6 protein complex stimulates the ability of the Bloom's syndrome gene product, BLM, to process Holliday junctions in vitro, an activity that could also be regulated by p53. MSH6 colocalizes with BLM and p53 in hydroxyurea-induced RAD51 nuclear foci.	BLM is involved in Bloom's syndrome.
2226	MutS-alpha-PK-zeta complex		Human	P43246,P52701,Q05513	4436,2956,5590	MI:0006- anti bait coimmunoprecipitation	15808853	10.01.05.01,14.13.01.01	PKC zeta protects MutS-alpha protein complex from degradation. PKC zeta interacts with hMSH2 and hMSH6 proteins and phosphorylates both.
2228	BLM-RAD51L3-XRCC2 complex		Human	P54132,O75771,O43543	641,5892,7516	MI:0006- anti bait coimmunoprecipitation	12975363	10.01.05.01,70.10	Interaction between BLM and RAD51L3 is mediated through the N-terminal domain of BLM. RAD51L3-XRCC2 complex stimulates ability of BLM to disrupt Holliday junction structures.	BLM is involved in Bloom's syndrome (BS).
223	CAND1-CUL4A-RBX1 complex		Human	Q86VP6,Q13619,P62877	55832,8451,9978	MI:0007- anti tag coimmunoprecipitation	12609982	16.01,18.01.07,18.02.01	Binding of Cand1 to cullins inhibits the formation of E3 protein-ubiquitin ligases.
2231	PCNA homotrimer complex		Human	P12004	5111	MI:0071- molecular sieving | MI:0029- cosedimentation through density gradients | MI:0006- anti bait coimmunoprecipitation	7522248	10.01.03,70.10	PCNA exists mainly as homotrimer whose expression increases in the late G1- to S-phase of cell cycle.	PCNA is a target for autoimmunity in systemic lupus erythematosus.
2233	Replication-coupled CAF-1-MBD1-ETDB1 complex		Human	Q13111,Q9UIS9,Q15047	10036,4152,9869	MI:0006- anti bait coimmunoprecipitation | MI:0018- two hybrid	15327775	10.01.03,10.01.09.05,10.01.09.07,10.03.01.01.05,14.07.09,42.10.03,70.10	Formation of CAF-1-MBD1-SETDB1 complex occurs during S phase of cell cycle. This complex facilitates methylation of H3-K9 during replication-coupled chromatin assembly.
2235	ASF1-interacting protein complex		Human	Q9Y294,Q9NVP2,Q13111,Q13112,P54198,P68431	25842,55723,10036,8208,7290,8350	MI:0019- coimmunoprecipitation	15664198	10.01.03,10.01.09.05,42.10.03	Asf1 provides the cells with a buffering system for histone excess generated in response to stalled replication and explains how mammalian cells maintain a critical active" histone pool available for deposition during recovery from replication stresses."
2236	ASF1-histone containing complex		Human	Q9Y294,Q9NVP2,Q13112,O96017,P68431,P49321,P50502	25842,55723,8208,11200,8350,4678,6767	MI:0071- molecular sieving	15664198	10.01.03,10.01.09.05,42.10.03	Asf1 provides the cells with a buffering system for histone excess generated in response to stalled replication and explains how mammalian cells maintain a critical active" histone pool available for deposition during recovery from replication stresses."
2237	SP1-MCAF2 complex		Human	Q5U623,P08047	80063,6667	MI:0019- coimmunoprecipitation	15691849	10.01.09.05,10.01.09.07,11.02.03.04.03,11.02.03.04.07,42.10.03,70.10	MCAF2 also binds to SETDB1, but more efficiently to SP1.
2238	MBD1-MCAF1-SETDB1 complex		Human	Q6VMQ6,Q9UIS9,Q15047	55729,4152,9869	MI:0019- coimmunoprecipitation	15691849	10.01.09.05,10.01.09.07,11.02.03.04.03,11.02.03.04.07,14.07.09,42.10.03,70.10	MCAF1 enhances transcriptional repression by MBD1 together with SETDB1.
224	CAND1-CUL4B-RBX1 complex		Human	Q86VP6,Q13620,P62877	55832,8450,9978	MI:0007- anti tag coimmunoprecipitation	12609982	16.01,18.01.07,18.02.01	Binding of Cand1 to cullins inhibits the formation of E3 protein-ubiquitin ligases.
2241	HD-RAB8A-OPTN complex		Human	P42858,Q96CV9,P61006	3064,10133,4218	MI:0004- affinity chromatography technologies | MI:0018- two hybrid	11137014	20.09.07	This complex probably involved in membrane trafficking and cellular morphogenesis.
2242	TGM2-HD-CALM1 complex		Human	P62158,P42858,P21980	805,3064,7052	MI:0019- coimmunoprecipitation	14985437	14.10	Inhibiting the interaction of calmodulin with transglutaminase and huntingtin protein could decrease cross-linking and diminish huntingtin aggregate formation in the HD brain.
2243	TGM2-HD complex		Human	P42858,P21980	3064,7052	MI:0019- coimmunoprecipitation	11442349	14.10
2254	CTGF/Hcs24-actin complex		Human	P29279,(P60709,P63261)	1490,(60,71)	MI:0019- coimmunoprecipitation | MI:0004- affinity chromatography technologies	12470643	10.03.05,42.04.03,45.03.05.05,70.03,75.03.06	The authors suggest that binding of CTGF/Hcs24 to actin in chondrocytes may play some important roles in the regulation of cytoskeletal organization and of the cell cycle.
2255	Cofilin-actin-CAP1 complex		Human	P60709,Q01518,P23528	60,10487,1072	MI:0096- pull down	11950878	34.05,42.04.03,70.04.03	As well as full-length CAP1, both CAP1-NT and CAP1-CT enhanced cofilin-induced acceleration of F-actin turnover, whereas their effect was only marginally visible in the absence of cofilin. Localization experiments in fibroblasts demonstrated that CAP1-NT is primarily responsible for accumulating CAP1 with cofilin and actin in dynamic peripheral regions of spreading cells.
2256	RIAM-Rap1-GTP complex		Human	Q7Z5R6,P62834	54518,5906	MI:0019- coimmunoprecipitation | MI:0096- pull down	15469846	34.07,42.04.03,70.02	RIAM preferentially interacted with Rap1-GTP compared to Ras-GTP. The results indicate that RIAM is required for localization of Rap1-GTP at the plasma membrane.
2258	VILIP-1-AChR-alpha-4-AChR-beta-2 complex		Human	P43681,P17787,P62760	1137,1141,7447	MI:0096- pull down	12202488	16.17.01,18.02.10,20.03.01.01,34.03.01	The results suggest a rule for VILIP-1 as an AChR-associated protein that modulates the surface expression levels and functional properties of alpha 4beta 2 AChRs in response to changes in the intracellular levels of calcium.
226	Ubiquitin E3 ligase (SKP1A, SKP2, CUL1)	SKP1-SKP2-CUL1 complex	Human	Q13616,P63208,Q13309	8454,6500,6502	MI:0007- anti tag coimmunoprecipitation	12609982	14.07.05,16.01	Ubiquitin E3 ligases covalently attach ubiquitin to a lysine residue on a target protein. Polyubiquitination marks proteins for degradation by the proteasome.
2266	PPP3CA-PPP3CA-RCAN1 complex		Human	Q08209,P16298,P53805	5530,5532,1827	MI:0019- coimmunoprecipitation	12809556	30.01.09.03
227	Ubiquitin E3 ligase (SKP1A, BTRC, CUL1)	Skp1-Btrc-Cul1 complex	Human	Q9Y297,Q13616,P63208	8945,8454,6500	MI:0007- anti tag coimmunoprecipitation	9990852	14.07.05,14.13.01.01,16.01	Ubiquitin E3 ligases covalently attach ubiquitin to a lysine residue on a target protein. Polyubiquitination marks proteins for degradation by the proteasome.
2272	PICK1-GRIP1-GLUR2 complex		Human	P42262,Q9Y3R0,Q9NRD5	2891,23426,9463	MI:0096- pull down	16055064	14.04,20.09.18.09.01,70.02	Complex analysed both in vitro and in vivo. This triple complex may function in the presentation of PKC-PICK1 complexes to the ABP/GRIP-GluR2 complex.
228	SMCC complex	SRB/MED-containing cofactor complex	Human	P24863,P49336,Q15648,O60244,Q13503,O75448,Q9Y3C7,O75586	892,1024,5469,9282,9412,9862,51003,10001	MI:0007- anti tag coimmunoprecipitation	10024883	11.02.03.04.01,11.02.03.04.03,16.01,18.01.07,18.02.09,70.10	Several identical subunits appear in protein complexes like DRIP/ARC, CRSP, NAT, PC2, SMCC and Mediator, indicating that unique classes of transcription activators may share common sets or subsets of cofactors.
229	NAT complex		Human	P24863,P49336,Q9BTT4,O60244,Q13503,Q9ULK4,O75586	892,1024,84246,9282,9412,9439,10001	MI:0019- coimmunoprecipitation	9734358	11.02.03.04.03,16.01,70.10	A complex, NAT, that represses activation of transcription by RNAPII has been isolated. The NAT complex is composed of approximately 20 polypeptides and includes a subset of the Srb polypeptides, hSrb7, hSrb10, and hSrb11, as well as hRgr1 and hMed6. The presence of hSrb10, hSrb11, and hRgr1 in a complex that functions to down-regulate transcription is consistent with studies in yeast demonstrati…
2294	ABI1-WASF2 complex		Human	Q8IZP0,Q9Y6W5	10006,10163	MI:0019- coimmunoprecipitation	16155590	42.04.03
2297	ABI1-WASL complex		Human	Q8IZP0,O00401	10006,8976	MI:0004- affinity chromatography technologies	16155590	42.04.03		Neural Wiskott-Aldrich syndrome
23	BLOC-1 (biogenesis of lysosome-related organelles complex 1)		Human	P78537,Q6QNY1,Q6QNY0,Q9NUP1,Q96EV8,Q8TDH9,Q9UL45,O95295	2647,282991,388552,55330,84062,63915,26258,23557	MI:0019- coimmunoprecipitation	15102850	42.22,42.25	The authors identified Snapin, BLOS1, BLOS2, and BLOS3 as subunits of BLOC-1 and found that the HPS mouse model strain, reduced pigmentation, carries a nonsense mutation in BLOS3. The genes encoding these proteins may underlie the pathogenesis of novel forms of HPS in patients having no detectable mutation in any of the genes that cause HPS types 1-7.	PLDN, MUTED, CNO and DTNBP1 are involved in Hermansky-Pudlak syndrome (HPS), a genetic disorder characterized by hypopigmentation and platelet storage pool deficiency.
230	Mediator complex	Mediator of transcriptional regulation	Human	P24863,Q9BWU1,P49336,Q15648,Q9BTT4,Q9P086,Q93074,Q9UHV7,Q71F56,O60244,Q96RN5,Q9Y2X0,Q9NVC6,Q9BUE0,Q9H944,Q13503,Q15528,Q9ULK4,O75448,Q71SY5,O95402,Q6P2C8,Q9H204,Q9NX70,Q96HR3,Q9Y3C7,Q9NPJ6,O75586,O43513,Q96G25,Q9NWA0,A0JLT2	892,23097,1024,5469,84246,400569,9968,9969,23389,9282,51586,10025,9440,54797,9477,9412,6837,9439,9862,81857,9441,9442,80306,55588,90390,51003,29079,10001,9443,112950,55090,219541	MI:0007- anti tag coimmunoprecipitation | MI:0069- mass spectrometry studies of complexes	15175163	11.02.03.04.01,16.01,18.01.07,18.02.09,70.10	Regulation of transcription by RNA polymerase II (Pol II) is controlled by specific combinations of sequence-specific, DNA binding regulatory transcription factors (TFs) bound to a gene's promoter and enhancer regions. These TFs interact with several multiprotein complexes that remodel the chromatin context of the promoter, integrate signals from multiple TFs to control the frequency of transcrip…
2300	Profilin 2 complex		Human	P60709,Q7L576,Q05193,P11142,Q9Y2A7,P35080,O75116,P17600,Q92777	60,23191,1759,3312,10787,5217,9475,6853,6854	MI:0019- coimmunoprecipitation	9463375	14.10,20.09.18.09.01,42.04.03
2307	AP3D1-AP3S2 complex		Human	O14617,P59780	8943,10239	MI:0004- affinity chromatography technologies	15469849	14.04
2308	AP3D1-AP3S1 complex		Human	O14617,Q92572	8943,1176	MI:0018- two hybrid | MI:0004- affinity chromatography technologies	15469849	14.04
2318	ITGA6-ITGB4-Laminin10/12 complex	integrin complex	Human	P23229,P16144,O15230,P07942,P11047	3655,3691,3911,3912,3915	MI:0004- affinity chromatography technologies	10671376	34.07
232	ARC complex	activator-recruited cofactor	Human	Q9UKU7,Q15648,Q93074,Q9UHV7,O60244,Q96RN5,Q9NVC6,Q9ULK4,O75448,Q71SY5,O95402,Q9NPJ6,O75586,O43513,Q96G25	27034,5469,9968,9969,9282,51586,9440,9439,9862,81857,9441,29079,10001,9443,112950	MI:0004- affinity chromatography technologies	10235267	11.02.03.04.01,16.01,18.01.07,18.02.09,30.01,70.10	Experiemts show that the transcription coactivator ARC is required for SREBP (sterol regulatory element binding protein) control of cholesterol and lipid homeostasis. Several identical subunits appear in protein complexes like DRIP/ARC, CRSP, NAT, PC2, SMCC and Mediator, indicating that unique classes of transcription activators may share common sets or subsets of cofactors. According to authors,…
2320	ITGA6-ITGB4-CD151 complex	integrin complex	Human	P48509,P23229,P16144	977,3655,3691	MI:0019- coimmunoprecipitation	10811835	16.01,34.07.02,77.03.02.05	The recruitment of Cd151 into hemidesmosomes is regulated by the integrin alpha6beta4.
2321	ITGA6-ITGB4-FYN complex	integrin complex	Human	P06241,P23229,P16144	2534,3655,3691	MI:0019- coimmunoprecipitation	11684709	16.01,40.10.02.02.03,77.03.02.05	EGF-R with ITGA6-ITGB4 and, through the tyrosine kinase Fyn, induces phosphorylation of the beta4 tail (ITGB4) and disruption of hemidesmosomes.
2322	ITGA6-ITGB4-LAMA5 complex	integrin complex	Human	P23229,P16144,O15230	3655,3691,3911	MI:0019- coimmunoprecipitation	7556090	34.07,75.03.09,77.03.02.05
2323	ITGA6-ITGB4 complex	integrin complex	Human	P23229,P16144	3655,3691	MI:0019- coimmunoprecipitation | MI:0030- cross-linking studies	2649503	30.05.02,34.05,77.03.02.05
234	HuCHRAC complex		Human	Q9NRL2,Q9NRG0,Q9NRF9,O60264	11177,54108,54107,8467	MI:0226- ion exchange chromatography	10880450	10.01.09.05,16.01,16.03.01,16.19.03,70.10	HuCHRAC is a member of the ISWI-containing chromatin remodelling complexes. The polyclonal antibodies against ISWI do not discriminate between hSNF2L and hSNF2H.
2342	ITGAV-ITGB8-MMP14-TGFB1 complex		Human	P06756,P26012,P50281,P01137	3685,3696,4323,7040	MI:0004- affinity chromatography technologies | MI:0019- coimmunoprecipitation	11970960	18.01.07,18.02,70.02,75.03.09,75.03.17	SLC binds to alphav-beta8, an integrin expressed by normal epithelial and neuronal cells in vivo. This binding results in the membrane type 1 (MT1)-MMP-dependent release of active TGF-beta, which leads to autocrine and paracrine effects on cell growth and matrix production.
2343	ITGAV-ITGB5-PLAUR complex	integrin complex	Human	P06756,P18084,Q03405	3685,3693,5329	MI:0019- coimmunoprecipitation	10537314	34.05.01	uPAR association with alpha(v)beta5 leads to a functional interaction of these receptors and suggests that uPAR directs cytoskeletal rearrangements and cell migration by altering alpha(v)beta5 signaling specificity.
2345	ITGAV-ITGB5-ICAM4 complex	integrin complex	Human	Q14773,P06756,P18084	3386,3685,3693	MI:0401- biochemical	11435317	16.01,34.07
2346	ITGAV-ITGB5-ADAM9 complex	integrin complex	Human	Q13443,P06756,P18084	8754,3685,3693	MI:0054- fluorescence-activated cell sorting	11162558	16.01,34.07	MDC-9 interacts with alpha(v)beta(5) in an RGD-independent manner.
2347	ITGAV-ITGB5-SPP1 complex	integrin complex	Human	P06756,P18084,P10451	3685,3693,6696	MI:0110- text mining	16005200	16.01,34.07
2348	ITGAV-ITGB5-CYR61 complex	integrin complex	Human	O00622,P06756,P18084	3491,3685,3693	MI:0004- affinity chromatography technologies	11287419	16.01,18.01.07,34.05.01,34.07,75.03.05	CYR61-dependent chemotaxis is mediated through integrin alpha(v)beta5.
2350	ITGAV-ITGB5 complex		Human	P06756,P18084	3685,3693	MI:0004- affinity chromatography technologies	1694173	16.01,34.07
2351	ITGB6-FYN-FN1 complex		Human	P02751,P06241,P18564	2335,2534,3694	MI:0019- coimmunoprecipitation	12917446	18.01.07,30.01.05.01,30.07	Integrin beta6 signaling activates Fyn and thus promotes oral cancer progression.
2352	ITGAV-ITGB6-SPP1 complex	integrin complex	Human	P06756,P18564,P10451	3685,3694,6696	MI:0004- affinity chromatography technologies	16005200	16.01,34.07
2353	ITGAV-ITGB6-TGFB3 complex	integrin complex	Human	P06756,P18564,P10600	3685,3694,7043	MI:0004- affinity chromatography technologies	11821050	16.01,18.01.07
2354	ITGAV-ITGB6 complex		Human	P06756,P18564	3685,3694	MI:0019- coimmunoprecipitation	8798654	16.01	Cells expressing alpha(v)beta6 attach, but less avidly, do not spread, and completely fail to proliferate.
2355	ITGAV-ITGB3-CD47-FCER2 complex		Human	Q08722,P06734,P06756,P05106	961,2208,3685,3690	MI:0004- affinity chromatography technologies | MI:0019- coimmunoprecipitation	10037797	16.01,36.25.16.07,73.03.07	Alpha(v)beta3-CD47 mediates proinflammatory cytokine synthesis via interaction with CD23.
2356	ITGB3-ITGAV-CD47 complex	integrin complex	Human	Q08722,P06756,P05106	961,3685,3690	MI:0019- coimmunoprecipitation	7691831	16.01,34.07,70.02	CD47 interactions with alpha(v)beta3 were found to promote both integrin activation induced by RGD peptide, and alpha(v)beta3 avidity in binding immobilized substrates by enhancing integrin clustering (PMID:14966135).
2358	ITGAV-ITGB3-SPP1 complex	integrin complex	Human	P06756,P05106,P10451	3685,3690,6696	MI:0004- affinity chromatography technologies | MI:0019- coimmunoprecipitation | MI:0030- cross-linking studies	9256478	34.05.01,40.01	The interaction of OPN with alpha(v)beta3 integrin, expressed on CASMCs (coronary artery smooth muscle cells), causes migration, extracellular matrix invasion, and proliferation.
2359	ITGAV-ITGB3-ADAM15 complex	integrin complex	Human	Q13444,P06756,P05106	8751,3685,3690	MI:0004- affinity chromatography technologies	11882657	16.01,34.07,70.02,70.27.01	ADAM15/alpha(v)beta3 interactions may be important in the adhesion of tumour cells to endothelium (PMID:9914169).
236	WICH complex	WSTF-ISWI chromatin remodeling complex	Human	Q9UIG0,O60264	9031,8467	MI:0096- pull down	11980720	10.01.09.05,16.01,16.03.01,16.19.03,70.10.03	WICH is a member of the ISWI-containing chromatin remodelling complexes.
2362	ITAGV-ITGB3-F11R complex	integrin complex	Human	Q9Y624,P06756,P05106	50848,3685,3690	MI:0019- coimmunoprecipitation	12750158	18.01.07,47.03.03.02	JAM-1/A and alpha(v)beta3 form a complex in the absence of bFGF.
2363	ITGAV-ITGB3-PXN-PTK2b complex	integrin complex	Human	P06756,P05106,Q14289,P49023	3685,3690,2185,5829	MI:0004- affinity chromatography technologies | MI:0019- coimmunoprecipitation	11683411	16.01,34.07	This complex could play key role in the regulation of cell adhesion-triggered cytoskeletal organization and signal transduction in podosome-containing cells derived from monocytic lineage.
2364	ITGAV-ITGB3-ADAM23 complex	integrin complex	Human	O75077,P06756,P05106	8745,3685,3690	MI:0004- affinity chromatography technologies	10749942	16.01,34.07	ADAM 23, through its disintegrin-like domain, may function as an adhesion molecule involved in alpha(v)beta3-mediated cell interactions occurring in normal and pathological processes, including progression of malignant tumors from neural origin.
2365	ITGAV-ITGB3-COL4A3 complex	integrin complex	Human	Q01955,P06756,P05106	1285,3685,3690	MI:0004- affinity chromatography technologies	12682293	12.07	Tumstatin binding to alpha(v)beta3 integrin leads to the inhibition of Cap-dependent translation (protein synthesis) mediated by focal adhesion kinase/phosphatidylinositol 3-kinase/Akt/mTOR/4E-BP1 pathway.
2366	ITGAV-ITGB3-PPAP2b complex	integrin complex	Human	P06756,P05106,O14495	3685,3690,8613	MI:0004- affinity chromatography technologies	16099422	34.07,47.03.03.02,70.02
2369	ITGAV-ITGB3-EGFR complex	integrin complex	Human	P00533,P06756,P05106	1956,3685,3690	MI:0019- coimmunoprecipitation	15834425	16.01,30.05.01.12.01,30.05.02.26	The coordination between EGFR and alpha(v)beta3 is essential for the early events of HCMV infection, including viral entry.
2370	ITGA2b-ITGB3-CD9 complex	integrin complex	Human	P21926,P08514,P05106	928,3674,3690	MI:0019- coimmunoprecipitation	10429193	18.01.07,34.07,70.02,73.03.07	CD9 is part of a protein complex that co-precipitates with aIIb3 under native conditions and provides evidence of CD9 and aIIbb3 associating in resting, inactive platelets (PMID:9355765).
2374	ITGAV-ITGB3-LAMA4 complex	integrin complex	Human	P06756,P05106,Q16363	3685,3690,3910	MI:0004- affinity chromatography technologies	16824487	16.01,34.07,70.27.01,77.03.03.02	The alpha4 laminin subunit mediates endothelial cell-adhesion through alpha(v)beta3 integrin and that the key site is G1121-1139.	The G1121-1139 peptide promotes angiogenesis in vivo.
2375	FN1-TGM2 complex		Human	P02751,P21980	2335,7052	MI:0030- cross-linking studies	10684262	16.01,34.07	Overexpression of tTG increases the amount of Fn on the cell surface, enhances adhesion and spreading of fibronectin.
2376	ITGA2B-ITGB3-FN1-TGM2 complex		Human	P02751,P08514,P05106,P21980	2335,3674,3690,7052	MI:0019- coimmunoprecipitation	10684262	16.01,34.07,70.02	The tissue transglutaminase mediates the interaction of integrins with fibronectin, thereby acting as an integrin-associated coreceptor to promote cell adhesion and spreading.
2377	ITGA2b-ITGB3-CD47-SRC complex	integrin complex	Human	Q08722,P08514,P05106,P12931	961,3674,3690,6714	MI:0004- affinity chromatography technologies | MI:0019- coimmunoprecipitation	9169439	16.01,70.02	At least five members of the Src-type kinase family are expressed in megakaryocytes and platelets (PMID:7545532) but only c-Src could be detected in the alpha IIb-beta 3-IAP complex.
2378	ITGA2b-ITGB3-TLN1 complex	integrin complex	Human	P08514,P05106,Q9Y490	3674,3690,7094	MI:0004- affinity chromatography technologies	8663236	16.01,73.03.07	The purified talin binds to the cytoplasmic sequences of both alpha and beta subunits of this integrin. The regulated binding of talin to integrin beta tails is a final common element of cellular signaling cascades that control integrin activation (PMID:14526080).	Disrupting the beta3 integrin-talin interaction blocks {alpha}IIb-beta3 activation and has a dramatic antithrombotic effect (PMID:17627302).
2379	ITGA2B-ITGB3-CIB1 complex	integrin complex	Human	Q99828,P08514,P05106	10519,3674,3690	MI:0411, enzyme-linked immunosorbent assay | MI:0018- two hybrid	9030514	16.17.01,34.07,77.03.11.07	CIB does not regulate alpha-IIb-beta3 inside-out signaling, but rather is involved in an alpha-IIb-beta3 post-receptor occupancy event.
238	SWI-SNF chromatin remodeling-related-BRCA1 complex		Human	O96019,P38398,P51531,P51532,Q12824,Q92922,Q8TAQ2,Q92925,Q969G3,(O14497,Q8NFD5)	86,672,6595,6597,6598,6599,6601,6603,6605,(8289,57492)	MI:0071- molecular sieving | MI:0004- affinity chromatography technologies	10943845	10.01.09.05,11.02.03.04,42.10.03,70.10	BRCA1 interacts directly with BRG1.	BRCA1 gene is involved in breast and ovarian cancers.
2381	ITGA2B-ITGB3 complex		Human	P08514,P05106	3674,3690	MI:0004- affinity chromatography technologies	8132607	34.07
2382	ITGA2B-ITGB3-F11R complex	integrin complex	Human	Q9Y624,P08514,P05106	50848,3674,3690	MI:0004- affinity chromatography technologies	11171323	34.07
2383	ITGA5-ITGB1-FN1-TGM2 complex		Human	P02751,P08648,P05556,P21980	2335,3678,3688,7052	MI:0019- coimmunoprecipitation	10684262	16.01,34.07,70.02	The tissue transglutaminase mediates the interaction of integrins with fibronectin, thereby acting as an integrin-associated coreceptor to promote cell adhesion and spreading.
2384	ITGA5-ITGB1-ADAM15 complex	integrin complex	Human	Q13444,P08648,P05556	8751,3678,3688	MI:0004- affinity chromatography technologies	9914169	16.01,34.07
2385	ITGA5-ITGB4 complex		Human	P08648,P05556	3678,3688	MI:0019- coimmunoprecipitation	3546305	34.07
2390	CD98-LAT2-ITGB1 complex		Human	P05556,Q9UHI5,(P08195,Q01650)	3688,23428,(6520,8140)	MI:0019- coimmunoprecipitation	11507094	34.07.01,75.03.09	The specific molecular ratio between the heterodimer CD98/LAT-2 and beta 1 integrin may be required for the polarity of epithelial cells.
2395	ITGA7-ITGB1-CD151 complex	integrin complex	Human	P48509,Q13683,P05556	977,3679,3688	MI:0019- coimmunoprecipitation	11884516	16.01,34.07,75.03.12	The expression of alpha7-beta1 in K562 cells results in increased levels of CD151 at its surface.
2396	ITGA7-ITGB1-CD9 complex	integrin complex	Human	P21926,Q13683,P05556	928,3679,3688	MI:0019- coimmunoprecipitation	10459022	41.05.15
2397	ITGA7-ITGB1-ITGB1BP3 complex	integrin complex	Human	Q13683,P05556,Q9NPI5	3679,3688,27231	MI:0019- coimmunoprecipitation	12941630	34.07
2398	ITGA3-ITGB1-BSG complex	integrin complex	Human	P35613,P26006,P05556	682,3675,3688	MI:0019- coimmunoprecipitation	9360995	18.02,34.07.02	The physical association between EMMPRIN and alpha3-beta1 may play a role in adhesion-induced matrix metalloproteinase production.
2399	ITGA3-ITGB1-CD63 complex	integrin complex	Human	P08962,P26006,P05556	967,3675,3688	MI:0019- coimmunoprecipitation	9360995	34.05,34.07
240	BRCA1-CTIP-ZBRK1 repressor complex		Human	P38398,Q99708,Q9GZX5	672,5932,59348	MI:0006- anti bait coimmunoprecipitation	16843262	11.02.03.04.03,16.03.01,70.10		BRCA1 is involved in breast cancer.
2400	ITGA3-ITGB1-CD151 complex	integrin complex	Human	P48509,P26006,P05556	977,3675,3688	MI:0019- coimmunoprecipitation	10811835	16.02,34.07.02,70.02,77.03.02.05	CD151 is colocalized with alpha3-beta1 in pre-hemidesmosomal structures together with laminin-5.
2401	ITGA3-ITGB1-THBS1 complex	integrin complex	Human	P26006,P05556,P07996	3675,3688,7057	MI:0004- affinity chromatography technologies	11358957	34.07
2406	ITGA3-ITGB1 complex		Human	P26006,P05556	3675,3688	MI:0019- coimmunoprecipitation	3546305	34.07
2411	ITGA6-ITGB1-CD151 complex	integrin complex	Human	P48509,P23229,P05556	977,3655,3688	MI:0019- coimmunoprecipitation	11884516	34.05.01	The YXXphi motif-mediated internalization of CD151 promotes integrin-dependent cell migration by modulating the endocytosis and/or vesicular trafficking of its associated integrins (PMID:17716972).
2413	ITGA6-ITGB1 complex	Integrin complex	Human	P23229,P05556	3655,3688	MI:0004- affinity chromatography technologies	2649503	34.07
2416	ITGB1-RAP1A-PKD1 complex		Human	P05556,P98161,P62834	3688,5310,5906	MI:0019- coimmunoprecipitation	16111639	18.02
2417	ITGA4-ITGB1-EMILIN1 complex	integrin complex	Human	Q9Y6C2,P13612,P05556	11117,3676,3688	MI:0004- affinity chromatography technologies	12456677	34.05,34.07
2418	ITGA4-ITGB1 complex		Human	P13612,P05556	3676,3688	MI:0019- coimmunoprecipitation	3546305	34.07
2419	ITGA4-ITGB1-CD81 complex	integrin complex	Human	P60033,P13612,P05556	975,3676,3688	MI:0019- coimmunoprecipitation	10229664	34.07
242	BRCA1-BACH1 complex		Human	P38398,Q9BX63	672,83990	MI:0006- anti bait coimmunoprecipitation	11301010	10.01.05.01,70.10	An intact BRCA1 C-terminal region is necessary for the interaction with BACH1.	BRCA1 is involved in breast cancer.
2420	ITGA4-ITGB1-CD53 complex		Human	P19397,P13612,P05556	963,3676,3688	MI:0019- coimmunoprecipitation	8757325	16.01
2421	ITGA4-ITGB1-VCAM1 complex	integrin complex	Human	P13612,P05556,P19320	3676,3688,7412	MI:0004- affinMI:0030- cross-linking studies	10623819	34.07
2422	ITGA4-ITGB1-JAM2 complex	integrin complex	Human	P13612,P05556,P57087	3676,3688,58494	MI:0004- affinity chromatography technologies	12070135	34.07
2423	ITGA4-ITGB1-CD47 complex	integrin complex	Human	Q08722,P13612,P05556	961,3676,3688	MI:0019- coimmunoprecipitation	15292185	34.07
2424	ITGA4-ITGB1-CD63 complex	integrin complex	Human	P08962,P13612,P05556	967,3676,3688	MI:0019- coimmunoprecipitation	8757325	16.01
2426	ITGA4-ITGB1-THBS1 complex	integrin complex	Human	P13612,P05556,P07996	3676,3688,7057	MI:0004- affinity chromatography technologies	11980922	34.07
2428	ITGA4-ITGB1-THBS2 complex	integrin complex	Human	P13612,P05556,P35442	3676,3688,7058	MI:0004- affinity chromatography technologies	11980922	34.07
2429	ITGA2-ITGB1-CD47 complex	integrin complex	Human	Q08722,P17301,P05556	961,3673,3688	MI:0019- coimmunoprecipitation	10397731	34.11.03.03	Integrin-associated protein (IAP/CD47) augments the function of alpha2-beta1 integrin in smooth muscle cells (SMC), resulting in enhanced chemotaxis toward soluble collagen.
243	RalBP1-CDC2-CCNB1 complex		Human	P14635,P06493,Q15311	891,983,10928	MI:0019- coimmunoprecipitation | MI:0096- pull down	12775724	10.03.01.01,14.07.03,18.01.01,18.02,70.10	The complex was only detected in mitotic cell extracts. The authors show that RLIP76 associates with a catalytically active cyclinB┬╖p34cdc2(cdk1) complex.
2430	ITGA2-ITGB1-CHAD complex	integrin complex	Human	O15335,P17301,P05556	1101,3673,3688	MI:0004- affinity chromatography technologies | MI:0019- coimmunoprecipitation	9281592	34.07
2431	ITGA2-ITGB1-COL6A3 complex	integrin complex	Human	P12111,P17301,P05556	1293,3673,3688	MI:0004- affinity chromatography technologies	8387021	16.01,34.07,70.02,70.27.01
2432	ITGA2-ITGB1 complex		Human	P17301,P05556	3673,3688	MI:0019- coimmunoprecipitation	3546305	34.07
2434	ITGA1-ITGB1-COL6A3 complex	integrin complex	Human	P12111,P56199,P05556	1293,3672,3688	MI:0004- affinity chromatography technologies	8387021	16.01,34.07,70.02,70.27.01
2435	ITGA1-ITGB1-PTPN2 complex	integrin complex	Human	P56199,P05556,P17706	3672,3688,5771	MI:0019- coimmunoprecipitation	15592458	30.05.01.12	The cytoplasmic tail of alpha(1) integrin selectively interacts with a ubiquitously expressed TCPTP and activates it after cell adhesion to collagen.
2436	ITGAV-ITGB1 complex	integrin complex	Human	P06756,P05556	3685,3688	MI:0004- affinity chromatography technologies | MI:0019- coimmunoprecipitation	2138612	16.01,34.07	The cell surface expression level of alphaV-beta1 is dependent on the number of alphaV subunits available after the formation of other alphaV-containing heterodimers (PMID:11997396).
2437	ITGA6-ITGB1-CYR61 complex	integrin complex	Human	O00622,P23229,P05556	3491,3655,3688	MI:0004- affinity chromatography technologies	12826661	34.07,47.03.03.02	The T1 sequence in CCN1 is a novel binding motif for integrin alpha6-beta1.
2439	ITGA8-ITGB1 complex	integrin	Human	P53708,P05556	8516,3688	MI:0004- affinity chromatography technologies	7559467	16.01,34.07	This integrin is receptor for tenascin, fibronectin, and vitronectin.
244	BRAFT complex	BLM complex I	Human	P54132,O15360,Q00597,Q9HB96,Q9NPI8,O15287,Q9NW38,P40692,Q9H9A7,P27694,P15927,P35244,Q13472	641,2175,2176,2178,2188,2189,55120,4292,80010,6117,6118,6119,7156	MI:0006- anti bait coimmunoprecipitation	12724401	10.01.02,10.01.05.01,32.01.09,70.10		BRAFT complex is involved in Fanconi Anemia (FA) and Bloom Syndrome (BS).	The BRAFT complex contains several other proteins of unknown function, called FAAPs or BLAPs. FAAP 43 has been identified as FANCL/PHF9 in a following paper (PMID:12973351).
2440	ITGA9-ITGB1-ADAM9 complex	integrin complex	Human	Q13443,Q13797,P05556	8754,3680,3688	MI:0004- affinity chromatography technologies	11882657	16.01	Alpha9-eta1-ADAM interactions may have a broad significance in many biological and pathological processes such as fertilization, development, and tissue remodeling.
2442	ITGA9-ITGB1-VCAM1 complex	integrin complex	Human	Q13797,P05556,P19320	3680,3688,7412	MI:0004- affinity chromatography technologies	10209034	34.05.01,34.07,45.03.11
2443	ITGA9-ITGB1-TNC complex	integrin complex	Human	Q13797,P05556,P24821	3680,3688,3371	MI:0004- affinity chromatography technologies	9565552	16.01
2444	ITGB1-ITGA9 complex		Human	Q13797,P05556	3680,3688	MI:0019- coimmunoprecipitation	8798654	16.01,34.07,40.01.03.01	Cells expressing alpha9-beta1 attach and spread equally well, and also proliferate, but significantly less than do cells expressing alpha(v)beta3.
2445	ITGA9-ITGB1-ADAM15 complex	integrin complex	Human	Q13444,Q13797,P05556	8751,3680,3688	MI:0004- affinity chromatography technologies	11882657	16.01,34.07.01	Alpha9-beta 1-ADAM interactions may have a broad significance in many biological and pathological processes such as fertilization, development, and tissue remodeling.
2446	ITGA9-ITGB1-FIGF complex	integrin complex	Human	O43915,Q13797,P05556	2277,3680,3688	MI:0004- affinity chromatography technologies	15590642	34.05.01,34.07,43.03.07.02.01	Alpha9-beta1 directly binds to VEGF-C and -D and contributes to lymphangiogenesis.
2447	ITGA9-ITGB1-ADAM12 complex	integrin complex	Human	O43184,Q13797,P05556	8038,3680,3688	MI:0004- affinity chromatography technologies	10944520	34.07.01,70.02
245	FA core complex (Fanconi anemia core complex)		Human	Q0VG06,O15360,Q8NB91,Q00597,Q9HB96,Q9NPI8,O15287,Q9NW38,Q9H9A7	80233,2175,2187,2176,2178,2188,2189,55120,80010	MI:0006- anti bait coimmunoprecipitation	12724401	14.07.05,32.01.09,70.10		FA complex is involved in Fanconi anemia (FA) disease.	FANCB and FANCL have been designated as FAAP90 and FAAP43. RMI1 has been designated as FAAP75.
2453	Multiprotein complex (monoubiquitination)		Human	Q13191,P00533,Q96B97,Q5U5U6	868,1956,30011,7314	MI:0019- coimmunoprecipitation	12218189	14.07.05	The authors show that the adaptor protein CIN85 and its homologue CMS are monoubiquitinated by Cbl/Cbl-b after epidermal growth factor (EGF) stimulation. CIN85 has a dual role in controlling EGFR down-regulation, because it both promotes receptor internalization and participates in endosomal sorting and subsequent degradation of activated receptors.
2454	CIN85-CBL-SH3GL2-EGFR complex, EGF stimulated		Human	P22681,P00533,Q3V639,Q96B97	867,1956,6456,30011	MI:0019- coimmunoprecipitation	11894095	20.09.07.25,20.09.18.09.01,30.05.01.12.01	Cbl rapidly recruits CIN85 and endophilins to form a complex with activated EGF receptors, thus controlling receptor internalization.
2455	CIN85-SH3GL2 complex		Human	Q99962,Q96B97	6456,30011	MI:0096- pull down	11894095	20.09.07.25,20.09.18.09.01
2456	MET-CIN85-SH3GL3-CBL complex, HGF stimulated		Human	P22681,P08581,Q99963,Q96B97	867,4233,6457,30011	MI:0006- anti bait coimmunoprecipitation	11894096	20.09.07.25,20.09.18.09.01,30.05.01.12	The authors propose the following model: upon ligand activation, HGF receptor becomes tyrosine phosphorylated, binds and phosphorylates Cbl, which in turn targets the receptor to clathrin-coated pits by recruiting the CIN85ΓÇôendophilin complex.
2457	CIN85-SH3GL3 complex		Human	Q99963,Q96B97	6457,30011	MI:0019- coimmunoprecipitation | MI:0096- pull down | MI:0018- two hybrid	11894096	20.09.07.25,20.09.18.09.01
246	BLM complex III	BLM-CIII complex	Human	P54132,P40692,Q9H9A7,Q13472	641,4292,80010,7156	MI:0006- anti bait coimmunoprecipitation	12724401	10.01.02,10.01.05.01,32.01.09,70.10		BLM complex III is involved in Bloom syndrome (BS).	Another subunit of the complex was found in the analysis, which has not been further characterized: BLAPp100.
2462	Caveolin-1 homodimer complex		Human	Q03135	857	MI:0030- cross-linking studies	15782218	34.01.07,70.07
247	RalBP1-CCNB1-AP2A-NUMB-EPN1 complex		Human	P14635,Q9Y6I3,P49757,Q15311,(O95782,O94973)	891,29924,8650,10928,(160,161)	MI:0019- coimmunoprecipitation	12775724	10.03.01.01,20.09.18.09.01,70.10	RLIP, an effector of the RAL GTPases, is important for the mitotic cdk1 to facilitate the phosphorylation of Epsin.
2470	p130Cas-ER-alpha-cSrc-kinase- PI3-kinase p85-subunit complex		Human	P56945,P03372,P27986,P12931	9564,2099,5295,6714	MI:0006- anti bait coimmunoprecipitation	15020686	10.03,14.07.03,30.01.05,30.01.09.08	The authors suggest that estradiol triggers association of ER-alpha, c-Src, the p85 subunit of PI 3-kinase (PI3K) and p130Cas in a macromolecular complex and activates the c-Src kinase leading to p130Cas-dependent Erk1/2 phosphorylation.
2471	SRC-PRKCD-CDCP1 complex		Human	Q9H5V8,Q05655,P12931	64866,5580,6714	MI:0019- coimmunoprecipitation	15851033	14.07.03,16.01
2476	CRKL-PDGFRA-CRK-RAPGEF1 complex		Human	P46108,P46109,P16234,Q13905	1398,1399,5156,2889	MI:0019- coimmunoprecipitation	9546424	30.01			CrkI and CrkII are splice variants of the Crk gene, only variant CrkII has been identified as component of the complex.
2480	CIN85 complex (CIN85, CRK, BCAR1, CBL, PIK3R1, GRB2, SOS1)		Human	P56945,P22681,P46108,P62993,P27986,Q96B97,Q07889	9564,867,1398,2885,5295,30011,6654	MI:0019- coimmunoprecipitation	11071869	30.05.01.12	The authors propose that CIN85 acts as a mediator to couple the c-Cbl signaling pathway with other pathways through its multiple protein complexes, thereby leading to their interplay.
2486	GIPC1-LHCGR complex		Human	O14908,P22888	10755,3973	MI:0019- coimmunoprecipitation | MI:0096- pull down | MI:0018- two hybrid	14507927	14.04,20.09.18.09.01	This protein is involved in the post-endocytotic trafficking of the internalized hCG and in maintaining the levels of cell surface hLHR during endocytosis of the bound hormone.
2487	GIPC1-NTRK1-RGS19 complex		Human	O14908,P04629,P49795	10755,4914,10287	MI:0019- coimmunoprecipitation	11251075	20.09.07.07	GIPC forms a complex with GAIP and the TrkA receptor and colocalizes with phosphoryated TrkA in retrograde transport vesicles.
2489	NCR3-CD247 complex		Human	P20963,O14931	919,259197	MI:0019- coimmunoprecipitation	15821739	40.10.02.03	NKp30, similar to other NK triggering receptors including CD16 (34) (35) and NKp46 (23), can transduce activating signals via association with the ITAM-containing CD3{zeta} polypeptides (PMID: 10562324).
2510	ZAP70-CRKL-WIPF1-WAS complex	ZAP-70-CrkL-WIP-WASP complex	Human	P46109,P42768,O43516,P43403	1399,7454,7456,7535	MI:0019- coimmunoprecipitation	12504004	30.01
2511	CRKL-WIPF1-WAS complex	CrkL-WIP-WASP complex	Human	P46109,P42768,O43516	1399,7454,7456	MI:0019- coimmunoprecipitation	12504004	30.01
2513	N-WASp homomer		Human	O00401	8976	MI:0031- protein cross-linking with a bifunctional reagent	10781580	42.04.03	N-WASp undergoes self-association upon increasing concentration and the monomeric form activates actin polymerization and is favored by Grb2 binding.
252	RAD51C-XRCC3 complex		Human	O43502,O43542	5889,7517	MI:0006- anti bait coimmunoprecipitation | MI:0004- affinity chromatography technologies	11751635	01.04,10.01.05.01,10.01.05.03,10.01.05.03,16.03.01,16.19.03,32.01.09,70.10
2528	ERBB2-MEMO-SHC complex		Human	P04626,Q9Y316,P29353	2064,51072,6464	MI:0019- coimmunoprecipitation	15156151	34.05,42.04.05	The results suggest that the Shc adaptor protein mediates binding of Memo to the phospho-YD (Tyr 1227) residue of ErbB2.
2529	LAT-PLC-gamma-1-p85-GRB2-CBL-VAV-SLP-76 signaling complex, C305 activated		Human	P22681,P62993,O43561,Q13094,P27986,P19174,P15498	867,2885,27040,3937,5295,5335,7409	MI:0019- coimmunoprecipitation	9489702	30.01.09.11,30.05.01.12,36.25.16.03.03	The authors show that upon tyrosine phosphorylation, LAT binds Grb2, PLC-gamma1, the p85 subunit of PI3K, and other critical signaling molecules. They provide evidence that LAT plays an important role in linking the TCR to cellular activation.
2534	Cbl-SLP-76-Grb2 complex, Fc receptor gamma-R1 stimulated		Human	P22681,P62993,Q13094	867,2885,3937	MI:0019- coimmunoprecipitation	9716598	30.05.01.12,36.25.16	The authors demonstrate that the kinetics of SLP-76 phosphorylation parallels the kinetics of Cbl phosphorylation, suggesting a link between these two adapter proteins in the Fc gamma RI-signaling cascade.
2535	SLP-76-Cbl-Grb2-Shc complex, Fc receptor gamma-R1 stimulated		Human	P22681,P62993,Q13094,P29353	867,2885,3937,6464	MI:0019- coimmunoprecipitation	9716598	30.05.01.12,36.25.16	The authors propose that the association of Grb2 and Shc with SLP-76 and Cbl may serve as a repository for Grb2 and Shc, regulating their association with Sos and subsequent activation of Ras.
2536	PLC-gamma-2-SLP-76-Lyn-Grb2 complex		Human	P62993,Q13094,P07948,P16885	2885,3937,4067,5336	MI:0096- pull down	10469124	30.01.09.11,30.05.01.12,36.25.16.09,73.03.07.03	Analyses done with different GST-PLC-gamma-2 fusion proteins from resting and CRP (collagen-related peptide) stimulated platelets.
2537	PKC-alpha-PLD1-PLC-gamma-2 signaling complex, lacritin stimulated		Human	P16885,Q13393,P17252	5336,5337,5578	MI:0006- anti bait coimmunoprecipitation	16923831	30.01.09.03,30.01.09.11,45.03.09,70.08,75.03.09	Lacritin is described as mitogenic for a small subset of epithelial cell lines derived mainly from the nongermative epithelia that normally contact lacritin during its outward glandular flow. The authors propose that lacritin signaling stimulates the formation of a transient perinuclear Golgi complex of PKC-alpha, PLD1, and PLC-gamma-2. This activates PLD1 of the mTOR pathway. Some PLC-gamma-2 ac…
254	TBPIP/HOP2-MND1 complex		Human	Q9BWT6,Q9P2W1	84057,29893	MI:0004- affinity chromatography technologies	16407260	10.01.05.03.01,10.03.02,10.03.04,16.03.01,18.01.07,18.02.01,70.10	The complex ensures proper pairing between homologous chromosomes.
2540	BCR-ABL (p210 fusion protein)-GRB2 complex		Human	A1Z199,P62993	0,2885	MI:0006- anti bait coimmunoprecipitation | MI:0096- pull down	8112292	30.01.05.01.05,30.01.05.05	It was shown that Grb2 binds to the Tyr177 autophosphorylation site on Bcr-Abl.	Chimeric bcr-abl oncogene is involved in Philadelphia chromosome positive (Ph+) chronic myelogenous leukemia (CML) and acute lymphoblastic leukemia (Ph+ ALL).
2541	HGF-Met complex		Human	P14210,P08581	3082,4233	MI:0411- enzyme linked immunosorbent assay	15161915	30.05.01.12	HGF interacts with the extracellular domain of Met, resulting in the activation of Met and subsequent downstream functions. The authors demonstrate that that copper(II) inhibits HGF/Met interaction.
2542	EGFR-CBL-GRB2 complex		Human	P22681,P00533,P62993	867,1956,2885	MI:0055- fluorescent resonance energy transfer	15782196	30.01,70.22	The energy transfer analysis results prompted the authors to support the previously proposed model that although Cbl is capable of direct binding to EGFR, it preferentially binds receptors indirectly through Grb2.
2547	PLC-gamma-1-SLP-76-SOS1-LAT complex		Human	O43561,Q13094,P19174,Q07889	27040,3937,5335,6654	MI:0019- coimmunoprecipitation	15696170	30.01.09.11,30.05.01.12,36.25.16.03.03	In a supplementary figure the authors show that PLC-gamma-1, SLP-76 and Sos1 are effectively recruited to LAT in the absence of Dyn2. The results show further that when Dyn2 was present, several tyrosine-phosphorylated proteins coimmunoprecipitated with Lat, including SLP76, PLC-gamma1 and several other unidentified proteins. PLC-gamma-1 total tyrosine phosphorylation was diminished in the absenc…
2551	PDGFRA-PLC-gamma-1-PI3K-SHP-2 complex, PDGF stimulated		Human	P16234,P27986,P19174,Q06124	5156,5295,5335,5781	MI:0019- coimmunoprecipitation	8943348	30.05.01.12	Mutational analysis shows that Y720 of PDGFRA is required for binding of SHP-2 to the PDGFRA but not for the association of PLCg, the p85 subunit of PI3K, or Src. The data strongly suggest that SHP-2 must bind to the PDGFRA to be efficiently tyrosine phosphorylated.
2559	p56(LCK)-CAML complex		Human	P49069,P06239	819,3932	MI:0019- coimmunoprecipitation	16111633	30.05.01.12,43.03.07.02.01.02,73.03.07.02.01.02	The results of the authors suggest that CAML interacts with p56Lck to regulate its subcellular localization and timely activation of the kinase in response to TCR induction. They propose that CAML functions to maintain the proper storage of p56Lck to prevent excessive activation and to ensure carefully measured release of the kinase in response to TCR stimulation, thereby facilitating productive …
256	RAD51B-RAD51C complex		Human	O43502,O15315	5889,5890	MI:0006- anti bait coimmunoprecipitation	11751636	10.01.05.01,10.01.05.03,16.03.01,16.19.03,70.10
2563	FGFR2-c-Cbl-Lyn-Fyn complex		Human	P22681,P21802,P06241,P07948	867,2263,2534,4067	MI:0019- coimmunoprecipitation	15190072	14.13.01.01,30.01.05.01.05,30.05.01.12.03,43.03.17,73.03.17	The results indicate that FGFR2 interacts with Lyn and Fyn and with c-Cbl, which can then mediate proteasome degradation of these three molecules in osteoblasts. The authors propose a mechanism by which constitutive FGFR2 activation in osteoblasts induces c-Cbl-dependent recruitment of FGFR2, Lyn, and Fyn, leading to their proteasome degradation, decreased kinase activity, and hence increased ost…
2564	p21(ras)GAP-Fyn-Lyn-Yes complex, thrombin stimulated		Human	P06241,P07948,P20936,P07947	2534,4067,5921,7525	MI:0019- coimmunoprecipitation	1544885	30.01.05,36.25.16.09,73.03.07.03	The authors showed that Fyn, Lyn, and Yes are associated with GAP in thrombin-stimulated platelets. They could not distinguish whether this complex is preformed in resting platelets or whether the kinases associate with GAP following activation with thrombin.
2565	CD20-LCK-LYN-FYN-p75/80 complex, (Raji human B cell line)		Human	P06241,P06239,P07948,P11836	2534,3932,4067,931	MI:0019- coimmunoprecipitation	7545683	30.01.05.01.05,73.03.07.02.01.01	Lyn accounted for most of the PTK activity in the CD20 complex.		At the time of annotation, the identity of the additional member p75/80 of the protein complex was not known.
2572	RAB5-EEA1 complex		Human	Q15075,P20339	8411,5868	MI:0055- fluorescent resonance energy transfer	15782196	20.09.18.09.01,70.22
2573	Class C VPS/HOPS complex		Human	Q15075,P20339,Q9H270,Q9H269,Q9P253,Q96JC1	8411,5868,55823,64601,57617,23339	MI:0004- affinity chromatography technologies	16143105	20.09.18.09.01,42.22,70.22	The class C VPS/HOPS complex, an established GEF for Rab7, interacts with Rab5 and is required for Rab5-to-Rab7 conversion.
2574	CD19-Vav-PI 3-kinase (p85 subunit) complex		Human	P15391,P27986,P15498	930,5295,7409	MI:0019- coimmunoprecipitation	7528218	14.07.03,30.01.05,36.25.16.03.01,43.03.07.02.01.01,73.03.07.02.01.01	The authors show that cross-linking of CD19 on surface Ig-negative B cell precursors and surface Ig-positive immature B cells results in the rapid tyrosine phosphorylation of Vav and a concomitant physical association of Vav with CD19 and PI 3-kinase.
2577	Sam68-p85 P13K-IRS-1-IR signaling complex		Human	P06213,P35568,Q07666,P27986	3643,3667,10657,5295	MI:0019- coimmunoprecipitation	11604231	30.05.01.12.05,70.03	The authors found that Sam68 is tyrosine phosphorylated and associates with p85 PI3K after insulin stimulation in a complex that also contains IRS-1 and the IR itself. Further they demonstrated that Sam68 relocalizes after insulin stimulation from the nucleus to the cytoplasm. Regarding the association of Sam68 with p120GAP it is concluded that Sam68 is linking p120GAP to P13K signaling pathway.
2578	Sam68-p120GAP complex		Human	Q07666,P20936	10657,5921	MI:0019- coimmunoprecipitation	11604231	30.05.01.12.05,70.03	The authors suggest that Sam68 is associated with p120GAP after insulin stimulation and in this way it links GAP to the PI3K pathway. Further they demonstrated that Sam68 relocalizes after insulin stimulation from the nucleus to the cytoplasm.
2579	Chromosomal passenger complex CPC (INCENP, BIRC5, AURKB)		Human	Q96GD4,O15392,Q9NQS7	9212,332,3619	MI:0096- pull down | MI:0416- fluorescence microscopy	12925766	10.03.01.01,10.03.05.01,14.07.03,70.10.04	All three proteins showed very similar changes in cell cycle progression, low in G1/S, increased during G2 and M. The studies revealed an evolutionarily conserved mechanism for Aurora B activation by INCENP binding and phosphorylation.
2580	Survivin homodimer complex		Human	O15392	332	MI:0114- x-ray crystallography	10876248	10.03.01.01.11,10.03.05.01,40.10.02.01,42.04.05,70.04.05	Survivin temporally and spatially localizes to microtubule organizing centers (MTOC) during mitosis (PMID:9859993).
2581	RasGAP-AURKA/AURKB-survivin complex		Human	O15392,P20936,(O14965,Q96GD4)	332,5921,(6790,9212)	MI:0019- coimmunoprecipitation | MI:0096- pull down	11976319	10.03.01,30.01.05.05	The authors define this ternary complex by several protein-protein interactions. RasGAP binds to the kinase domain of Aurora and this interaction inhibits the kinase activity of AURKA and AURKB.
2582	Chromosomal passenger complex CPC (CDCA8, AURKB, BIRC5)		Human	Q96GD4,O15392,Q53HL2	9212,332,55143	MI:0006- anti bait coimmunoprecipitation	15260989	10.03.01.01,10.03.05.01,70.10.04	The authors propose that Dasra B may act to regulate the stability of Survivin, which, together with Incenp, serves to target Aurora B to chromosomal arms and centromeres.
2589	PGC-1-SRp40-SRp55-SRp75 complex		Human	Q9UBK2,Q08170,Q13243,Q13247	10891,6429,6430,6431	MI:0007- anti tag coimmunoprecipitation	10983978	11.02.03.04,11.04.03,16.03,70.10	PGC-1 is part of both the preinitiation and elongation Pol II complexes, and association with the elongation form of Pol II depends on the C-terminal domain of PGC-1.
2590	FOXO1-FHL2-SIRT1 complex		Human	Q14192,Q12778,Q96EB6	2274,2308,23411	MI:0019- coimmunoprecipitation	15692560	11.02.03.04.03,14.07.04,70.10	The authors came to the following results: 1. FHL2 colocalizes and interacts with FOXO1 in prostate cancer cells. 2. FHL2 inhibits the activation of an IRS-driven reporter gene by FOXO1 in the presence but not in the absence of SIRT1 activity. 3. SIRT1 binds FOXO1, decreases its acetylation, and inhibits its transcriptional activity. 4. FHL2 interacts with SIRT1 and promotes its interaction with …
2592	SIRT1 homotrimer complex		Human	Q96EB6	23411	MI:0071- molecular sieving	15469825	14.07.04,70.10	SirT1 exists as a trimer and interacts with histone H1.
2593	FOXO3-SIRT1 complex, oxidative stress stimulated		Human	O43524,Q96EB6	2309,23411	MI:0006- anti bait coimmunoprecipitation | MI:0007- anti tag coimmunoprecipitation	14976264	11.02.03.04,32.01.01,40.10.02.01,70.10	SIRT1 and transcription factor FOXO3 formed a complex in cells in response to oxidative stress, and SIRT1 deacetylated FOXO3 in vitro and within cells. SIRT1 increased FOXO3's ability to induce cell cycle arrest and resistance to oxidative stress but inhibited FOXO3's ability to induce cell death.
2599	POLR2A-CCNT1-CDK9-NCL-LEM6-CPSF2 complex		Human	O60563,P50750,Q9P2I0,P19338,P24928,Q9UBK2	904,1025,53981,4691,5430,10891	MI:0007- anti tag coimmunoprecipitation	10983978	11.02.03.04,11.04.03,14.07.03,16.03,18.01.01,18.02,70.10	The authors demonstrate that PGC-1 is part of both the preinitiation and elongation Pol II complexes, and association with the elongation form of Pol II depends on the C-terminal domain of PGC-1.
2600	BRD4 complex		Human	O60885,O60563,P50750,Q15648,Q93074,O60244,Q9NVC6,O75448	23476,904,1025,5469,9968,9282,9440,9862	MI:0676- tandem affinity purification	16109376	01.04,11.02.03.01.04,11.02.03.04.01,18.01.01,18.02.01.01,70.10
2601	P-TEFb-BRD4-TRAP220 complex		Human	O60885,O60563,P50750,Q15648	23476,904,1025,5469	MI:0007- anti tag coimmunoprecipitation	16109377	01.04,11.02.03.01.04,11.02.03.04.01,18.01.01,18.02.01.01,70.10	Brd4 is necessary to mediate the interaction between P-TEFb and Mediator complex.
2602	P-TEFb-7SKRNA-HEXIM1 complex		Human	O60563,P50750,O94992	904,1025,10614	MI:0007- anti tag coimmunoprecipitation	14580347	01.04,11.02.03.01.04,11.02.03.04,18.01.01,18.02.01,70.10	7SK RNA is required for HEXIM1 to associate with P-TEFb complex. This allowes HEXIM1 to inhibit transcription. P-TEFb dissociates from HEXIM1 and 7SK in cells undergoing stress response, increasing the level of active P-TEFb for stress-induced transcription.
2603	Transcription elongation factor complex (SUPT5H, CDK9, CCNT1)		Human	O60563,P50750,O00267	904,1025,6829	MI:0047- far western blotting	11145967	01.04,11.02.03.01.04,11.02.03.04.01,18.01.01,18.02.01.01,70.10
2604	P-TEFb-SKP2 complex		Human	O60563,P50750,Q13309	904,1025,6502	MI:0019- coimmunoprecipitation	11689688	11.02.03.01.04,11.02.03.04,14.13.01.01,18.01.01,18.02.01.01,70.10	Binding of SKP2 to P-TEFb requires PEST domain of cyclin T1. CDK9 is ubiquitinated and degraded by the proteasome whereas cyclin T1 is stable.
2605	Heterotrimeric complex (CCNT1, CDK9, GRN)		Human	O60563,P50750,P28799	904,1025,2896	MI:0019- coimmunoprecipitation	12588988	11.02.03.04.03	Granulin is a cellular protein that interacts with cyclin T1 to inhibit transcription.
261	RAD51B-RAD51C-RAD51D-XRCC2-XRCC3 complex		Human	O43502,O15315,O75771,O43543,O43542	5889,5890,5892,7516,7517	MI:0006- anti bait coimmunoprecipitation	11744692	10.01.05.01,10.01.05.03,16.03.01,16.19.03,32.01.09,70.10
262	RAD51L3-XRCC2 complex		Human	O75771,O43543	5892,7516	MI:0096- pull down	10871607	10.01.05.01,10.01.05.03,16.03.01,16.19.03,32.01.09,70.10
2625	CDK8-MED6-PARP1 complex		Human	P49336,O75586,P09874	1024,10001,142	MI:0019- coimmunoprecipitation	15808511	11.02.03.04
2626	CCNC-CDK8-MED1-MED6-MED7 xcomplex		Human	P24863,P49336,Q15648,O75586,O43513	892,1024,5469,10001,9443	MI:0019- coimmunoprecipitation	15808511	11.02.03.04
2628	CCNC-CDK3 complex		Human	P24863,Q00526	892,1018	MI:0019- coimmunoprecipitation	15084261	10.03.01.01.02	A non-cdk8-associated cellular pool of cyclin C combines with cdk3 to stimulate pRb phosphorylation at S807/811 during the G0/G1 transition, and that this phosphorylation is required for cells to exit G0 efficiently.
2635	BETA2-Cyclin D1 complex		Human	P24385,Q13562	595,4760	MI:0019- coimmunoprecipitation	11788592	11.02.03.04
2638	HES1 promoter corepressor complex		Human	P50613,Q92793,Q09472,P24928,Q06330,Q7KZ85	1022,1387,2033,5430,3516,6830	MI:0402- chromatin immunoprecipitation assays	15546612	11.02.03.04.03,16.03.01,70.10	This complex has been studied on the HES1 promoter (a Notch target gene) in cells without Notch signaling.
2639	HES1 promoter-Notch enhancer complex		Human	O60563,P50613,P49336,P50750,Q09472,Q92585,Q15648,P46531,P24928,Q06330,Q9BT40,Q9Y5B9,Q7KZ85	904,1022,1024,1025,2033,9794,5469,4851,5430,3516,51763,11198,6830	MI:0402- chromatin immunoprecipitation assays	15546612	11.02.03.04.01,16.03.01,30.05.02.14,70.10	After Notch signaling endogenous CDK8 is recruited to the HES1 promoter (a Notch target gene) together with Notch and MAM. Signaling also induces binding of SKIP, as well as two transcription elongation factors, P-TEFb and FACT.
2641	p300/CBP-PCAF-MyoD complex		Human	P15172,Q92831,(Q92793,Q09472)	4654,8850,(1387,2033)	MI:0019- coimmunoprecipitation	9659901	11.02.03.04,41.05.15			The transcriptional coactivators p300 and CBP are considered as functional homologs, the authors refer to them as p300/CBP.
2642	SMAD1-P300 complex		Human	Q09472,Q15797	2033,4086	MI:0007- anti tag coimmunoprecipitation | MI:0402- chromatin immunoprecipitation assays	10673036	10.01.09.05,11.02.03.04.01,14.07.04,30.05.01.18.01,42.10.03,70.10	SMAD1 stimulates transcription cooperatively with P300.
2649	MYC-DNMT3A-ZBTB17 complex		Human	Q9Y6K1,P01106,Q13105	1788,4609,7709	MI:0019- coimmunoprecipitation	15616584	11.02.03.04,16.03.01	This complex is involved in a transcriptional silecing of p21Cip1 promoter.
265	ATR-ATRIP complex		Human	Q13535,Q8WXE1	545,84126	MI:0091- chromatography technologies | MI:0071- molecular sieving	14724280	10.03.01.03,16.03.01,32.01.09,70.10	ATR and ATRIP associate with chromatin in vivo, and they exist as a large molecular weight complex that can bind single-stranded (ss)DNA cellulose in vitro. Neither ATR nor ATRIP are able to bind DNA individually, nor do they bind DNA in a cooperative manner.
2650	DNMT3B-DNMT3L complex		Human	Q9UBC3,Q9UJW3	1789,29947	MI:0071- molecular sieving	15105426	10.01.09.01
2651	DNMT3L-DNMT3A	complex		Human	Q9Y6K1,Q9UJW3	1788,29947	MI:0071- molecular sieving	15105426	10.01.09.01
2653	MYC-MAX-BLOC1S1 complex		Human	P78537,P61244,P01106	2647,4149,4609	MI:0019- coimmunoprecipitation	10611234	18.01.07
2655	MYC-MAX complex		Human	P61244,P01106	4149,4609	MI:0019- coimmunoprecipitation	12584560	11.02.03.04,16.03.01
2657	ESR1-CDK7-CCNH-MNAT1-MTA1-HDAC2 complex		Human	P51946,P50613,P03372,Q92769,P51948,Q13330	902,1022,2099,3066,4331,9112	MI:0019- coimmunoprecipitation	12527756	11.02.03.04,14.07.03,18.01.01,18.02,30.01.11,70.10	The authors identified MAT1 as a target of corepressor MTA1 and provided new evidence to suggest that the transactivation functions of ER are influenced by the regulatory interactions between CAK and MTA1.	MTA1 is involved in metastasis or cancer formation.
266	RAD17-RFC complex		Human	O75943,P35250,P40938,P35249,P40937	5884,5982,5983,5984,5985	MI:0004- affinity chromatography technologies | MI:0006- anti bait coimmunoprecipitation	11572977	01.04,10.03.01.03,16.03.01,16.19.03,32.01.09,70.10	RFCp38 is necessary for the association of RAD17 with the core complex RFCp36-p37-p40 to form the RAD17-RFC complex. The ATPase activity of RAD17-RFC complex is stimulated by DNA.
2660	ERCC2/CAK complex		Human	P51946,P50613,P18074,P51948	902,1022,2068,4331	MI:0019- coimmunoprecipitation | MI:0029- cosedimentation through density gradients	8692841	10.01.05.01	TFIIH* and ERCC2/CAK interact to form the TFIIH holoenzyme capable of efficiently assembling the pol II transcription initiation complex and directly participating in excision repair reactions.
267	Checkpoint 9-1-1 complex		Human	O60921,O60671,Q99638	3364,5810,5883	MI:0004- affinity chromatography technologies	11572977	10.01.05.01,10.03.01.03,32.01.09,70.10
2670	Er-alpha-p53-hdm2 complex		Human	P03372,Q00987,P04637	2099,4193,7157	MI:0096- pull down	10766163	18.02.01	The authors demonstrated that ER-alpha protects p53 from being deactivated by hdm2 in a Luc reporter assay.
2678	FOXO3-TP53 complex, oxidative stress stimulated		Human	O43524,P04637	2309,7157	MI:0019- coimmunoprecipitation	14976264	11.02.03.04,32.01.01,70.10
2679	p53-SP1 complex		Human	P08047,P04637	6667,7157	MI:0006- anti bait coimmunoprecipitation	15674334	11.02.03.04,16.03.01,70.10	The authors provide evidence that p53 repressed the RECQ4 promoter by forming a complex with the transcription factor, SP1, and by regulating promoter occupancy of both itself and SP1 in concert with histone deacetylase 1 (HDAC1). The formation of this complex is camptothecin-dependent.
268	Checkpoint Rad complex	RAD17-RFC-9-1-1 complex	Human	O60921,O60671,O75943,Q99638,P35250,P40938,P35249,P40937	3364,5810,5884,5883,5982,5983,5984,5985	MI:0004- affinity chromatography technologies | MI:0071- molecular sieving	11572977	10.03.01.03,32.01.09,70.10	Checkpoint Rad complex has been detected in an in vitro system.
2681	p53 homotetramer complex		Human	P04637	7157	MI:0031- protein cross-linking with a bifunctional reagent | MI:0276- blue native page	15674341	11.02.03.04,16.03.01,70.10	The results demonstrate that Ref-1 (redox factor 1) modulates p53 DNA binding not only as a redox regulator but also as a factor, which facilitates the formation of p53 tetramers from higher oligomeric forms as well as from dimers. Ref-1 mediates de-stacking of higher oligomeric forms into individual tetramers, as well as the assembly of dimers into tetramers. Redox-dependent and redox-independen…
2685	RNA polymerase II (RNAPII)		Human	Q9Y5B0,Q00403,P35269,P13984,P24928,P30876,P19387,O15514,P19388,P61218,P62487,P52434,P36954,P52435,P53803,P62875,Q9BWH6	9150,2959,2962,2963,5430,5431,5432,5433,5434,5435,5436,5437,5438,5439,5440,5441,26015	MI:0004- affinity chromatography technologies | MI:0069- mass spectrometry studies of complexes	15282305	11.02.03.01,16.03.01,70.10	The authors demonstrate the purification of a functionally active human RNAPII by the use of doubly tagged subunits expressed in mammalian cells.
2686	BRCA1-core RNA polymerase II complex		Human	P38398,P24928,P30876,P19387,O15514,P19388,P61218,P62487,P52434,P36954,P52435,P53803,P62875	672,5430,5431,5432,5433,5434,5435,5436,5437,5438,5439,5440,5441	MI:0004- affinity chromatography technologies	10725406	11.02.03.01,16.03.01,70.10	The transcriptional coactivator BRCA1 interacts directly with the core Pol II complex in vitro.
2688	MT1-MMP-claudin-1 complex		Human	O95832,P50281	9076,4323	MI:0006- anti bait coimmunoprecipitation	11382769	18.01.07,18.02.01.01.03
2692	SMAD3-SMAD4-cJun-cFos complex		Human	P01100,P05412,P84022,Q13485	2353,3725,4088,4089	MI:0412- electrophoretic mobility supershift assay	9732876	11.02.03.04.01,16.03.01,30.05.01.18.01,70.10
2693	NFAT-JUN-FOS DNA-protein complex		Human	P01100,P05412,Q13469	2353,3725,4773	MI:0114- x-ray crystallography	9510247	11.02.03.04.01,16.03.01,36.25.16	NFAT and heterodimer Fos-Jun cooperatively bind a composite DNA site and synergistically activate the expression of many immune-response genes.
2694	ERG-JUN-FOS DNA-protein complex		Human	P11308,P01100,P05412	2078,2353,3725	MI:0096- pull down | MI:0413- electrophoretic mobility shift assay | MI:0114- x-ray crystallography	11278640	11.02.03.04,16.03.01,70.10	The authors demonstrated that amino acids Arg(367) and Tyr(371) of the ETS domain, but not Asp374, play an important role in the recruitment of the Jun/Fos heterodimer by Erg. The authors propose that interdependent protein-protein and protein-DNA contacts regulate Erg-Jun/Fos-DNA complex assembly.
2695	ETS2-FOS-JUN complex		Human	P15036,P01100,P05412	2114,2353,3725	MI:0096- pull down	9334186	11.02.03.04,16.03.01,70.10	The results suggest that stromelysin-1 promoter DNA can enhance the ETS2/Fos/Jun interaction, perhaps by stabilizing protein contacts.
2699	ER-alpha-GRIP1-c-Jun complex		Human	P03372,Q9Y3R0,P05412	2099,23426,3725	MI:0096- pull down	11477071	11.02.03.04,30.01.11	The authors showed that ERalpha , c-Jun, and the p160 coactivator GRIP1 can form a multiprotein complex in vitro and in intact cells and that the ERalpha - c-Jun interaction could be crucial for the stability of this complex.
27	Arp2/3 protein complex		Human	P61160,P61158,O15143,O15144,O15145,P59998,O15511	10097,10096,10095,10109,10094,10093,10092	MI:0027- cosedimentation | MI:0071- molecular sieving	9359840	16.01,42.04.03,70.03
2700	ER-alpha-c-Jun complex		Human	P03372,P05412	2099,3725	MI:0096- pull down | MI:0019- coimmunoprecipitation	11477071	11.02.03.04,16.03.01,30.01.11	All experiments demonstrated that ER-alpha and c-Jun could interact in mammalian cells in a ligand-dependent manner.
2704	Ectodermin-SMAD4 complex		Human	Q13485,Q9UPN9	4089,51592	MI:0007- anti tag coimmunoprecipitation	15820681	14.07.05,30.05.01.18.01,70.10
2705	SMAD3-SMAD4-CTCF protein-DNA complex		Human	P49711,P84022,Q13485	10664,4088,4089	MI:0413- electrophoretic mobility shift assay	12099698	11.02.03.04,16.03.01,30.05.01.18.01,70.10	The authors demonstrated that TGF-beta increases APP gene transcription in NHAs (normal human astrocytes) through activation of the proximal APP promoter domain, (-488) base pairs (bp) relative to the transcription start site (+1). In the presence of TGF-beta stimulation, Smads 3 and 4 specifically associated with the CTCF-APBbeta complex, likely enhancing APP gene transcription.
2706	SMAD3-SMAD4-SP1 complex		Human	P84022,Q13485,P08047	4088,4089,6667	MI:0413- electrophoretic mobility shift assay | MI:0019- coimmunoprecipitation	11432852	11.02.03.04,16.03.01,30.05.01.18.01,70.10	The authors demonstrated that Sp1 and Smad3/Smad4 are able to bind the endoglin promoter at positions -50/-29 forming a multiprotein complex, and suggest their cooperation in the transcriptional activity of endoglin.
2707	SMAD3-SMAD4-FOXO3-FOXG1 complex		Human	P55316,O43524,P84022,Q13485	2290,2309,4088,4089	MI:0007- anti tag coimmunoprecipitation	15084259	11.02.03.04,16.03.01,30.05.01.18.01,70.10,75.03.09	The results suggest that FoxG1 is a direct inhibitor of the FoxO-Smad transcriptional complex and a blocker of p21Cip1 induction by TGF-beta signals in neuroepithelial cells.
2708	SMAD3-SMAD4-cJUN complex		Human	P05412,P84022,Q13485	3725,4088,4089	MI:0096- pull down	10220381	11.02.03.04,30.05.01.18.01,70.10	On TGF-beta treatment, Smad3 and Smad4 heteromerize and enter the nucleus, where they can associate with TGF-beta-responsive promoters by binding a discreet DNA sequence and/or AP-1 members bound to AP-1 sites on the same promoter.
2709	MMP-9-TIMP-1-LRP complex		Human	Q07954,P14780,P01033	4035,4318,7076	MI:0047- far western blotting | MI:0411- enzyme linked immunosorbent assay	11279011	18.02.01,20.09.18.09.01.01,42.27.01	The binding to LRP was blocked when excess RAP (39-kDa receptor-associated protein) was incubated along with MMP-9. Further results indicated that MMP-9 directly binds to LRP even in the absence of TIMP-1 and that reduction of MMP-9 abolishes its ability to bind LRP. The authors summarize that LRP is a functional receptor for MMP-9 and confirm that LRP is capable of mediating the cellular uptake …
2710	LRP-1-Alpha-2-M-annexin VI complex		Human	P01023,P08133,Q07954	2,309,4035	MI:0019- coimmunoprecipitation	15226301	20.09.18.09.01.01	Cell surface annexin VI is involved in the binding of 125I-alpha-2M(activated) to LRP-1 at neutral pH and forms ternary complexes with 125I-alpha-2M(activated) and LRP-1 at neutral pH.
2711	Amyloid beta protein oligomer		Human	P05067	351	MI:0019- coimmunoprecipitation	15834427	36.25.03.04	Size fractionation showed that Abeta oligomers, not monomers or fibrils, were responsible for inhibiting long-term potentiation (LTP), and an Abeta antibody again prevented such inhibition.
2714	Ubiquitin E3 ligase (CHEK1, CUL1)		Human	O14757,Q13616	1111,8454	MI:0019- coimmunoprecipitation	16137618	14.07.05,14.13.01.01,32.01.09,70.10	Ubiquitin E3 ligases covalently attach ubiquitin to a lysine residue on a target protein. Polyubiquitination marks proteins for degradation by the proteasome. The Chk1 kinase is a major effector of S phase checkpoint signaling during the cellular response to genotoxic stress. Replicative stress induces the polyubiquitination and degradation of Chk1 in human cells.
2715	Ubiquitin E3 ligase (CSN1, CSN8, HRT1, SKP1, SKP2, CUL1, CUL2, CUL3)		Human	Q99627,Q13616,Q13617,Q13618,Q13098,P62877,P63208,Q13309	10920,8454,8453,8452,2873,9978,6500,6502	MI:0047- far western blotting	11337588	14.07.05,14.13.01.01,18.01.01	Ubiquitin E3 ligases covalently attach ubiquitin to a lysine residue on a target protein. Polyubiquitination marks proteins for degradation by the proteasome. SCF ubiquitin ligases consist of at least four subunits: CUL1 and HRT1 (=ROC1, RBX1), which harbor a core ubiquitin ligase activity- a variable F-box protein that serves as a substrate receptor- and SKP1, which links the two modules togethe…
2716	Elongator core complex		Human	Q6IA86,Q9H9T3,O95163	55250,55140,8518	MI:0029- cosedimentation through density gradients	11714725	11.02.03.01.04,70.10	The core-Elongator complex does not have histone acetyltransferase activity despite containing the catalytic Elp3 subunit.
2717	Ubiquitin E3 ligase (TRIM25, DDX58)	TRIM25 E3 ubiquitin ligase	Human	O95786,Q14258	23586,7706	MI:0096- pull down	17392790	14.07.05,30.01,32.05.05,70.03	TRIM25 E3 ubiquitin ligase induces the Lys 63-linked ubiquitination of RIG-I, which is crucial for the cytosolic RIG-I signalling pathway to elicit host antiviral innate immunity.
2718	MAD2-CDC20 complex		Human	Q12834,Q13257	991,4085	MI:0114- x-ray crystallography	10700282	10.03.01.02,18.01.07,70.10	The checkpoint protein Mad2 inhibits the activity of the anaphase promoting complex by sequestering Cdc20 until all chromosomes are aligned at the metaphase plate.
2719	Casein kinase II-HMG1 complex	FCP1-specific kinase complex	Human	P68400,P19784,P67870,P09429	1457,1459,1460,3146	MI:0029- cosedimentation through density gradients	12591939	01.04,14.07.03,18.01.01,18.02.01	CK2 is comprised of the subunits CK2alpha , CK2alpha ', and CK2beta , and the differences in FCP1 kinase activity among the elution fractions reflect a dose-dependent effect related to the amount of CK2 present but do not depend on the presence of HMG1.
2720	Casein kinase II complex	CK2 complex | FCP1-specific kinase complex	Human	P68400,P19784,P67870	1457,1459,1460	MI:0029- cosedimentation through density gradients	12591939	01.04,14.07.03,18.01.01,18.02.01	CK2 phosphorylates FCP1 and RAP74.
2721	HCF-1 complex	HCF-1-associated protein complex	Human	Q9UBL3,P51610,Q13547,Q92769,P34932,P11021,P11142,O15294,Q09028,Q16576,O75446,O15047,Q96ST3,O75182,P08047,Q9H7L9,P61964,(P07900,P08238)	9070,3054,3065,3066,3308,3309,3312,8473,5928,5931,8819,9739,25942,23309,6667,64426,11091,(3320,3326)	MI:0007- anti tag coimmunoprecipitation	12670868	10.01.09.05,10.03.03,11.02.03.04,14.07.09,40.01,42.10.03,70.10	HCF-1 can regulate transcription, both positively and negatively, through selective modulation of chromatin structure.
2723	ATM-NBS1 complex		Human	Q13315,O60934	472,4683	MI:0006- anti bait coimmunoprecipitation | MI:0007- anti tag coimmunoprecipitation | MI:0096- pull down	10839544	10.03.01.03,14.07.03,30.01.05.01.06,32.01.09,32.01.13,70.10	NBS1 was co-immunoprecipitated by the ATM antibody from untreated cells and in increased quantities from cells treated with ionizing radiation. The results indicate that phosphorylation of Ser 278 and Ser 343 in NBS1 contributes to both cellular resistance to ionizing radiation and formation of foci that contain NBS1 in response to ionizing radiation.
2724	Ubiquitin E3 ligase (NFKBIA, BTRC, CUL1, SKP1A)		Human	Q9Y297,Q13616,P25963,P63208	8945,8454,4792,6500	MI:0007- anti tag coimmunoprecipitation	10644755	14.07.05,14.13.01.01,70.03	Ubiquitin E3 ligases covalently attach ubiquitin to a lysine residue on a target protein. Polyubiquitination marks proteins for degradation by the proteasome. Ubiquitination-dependent destruction of NF-kappa-B inhibitor alpha is mediated by ubiquitin E3 ligases containing heterdimers and homodimers of beta-TrCP1 (BTRC) and beta-TrCP2 (FBXW11).
2725	Ubiquitin E3 ligase (NFKBIA, FBXW11, CUL1, SKP1A)		Human	Q13616,Q9UKB1,P25963,P63208	8454,23291,4792,6500	MI:0007- anti tag coimmunoprecipitation	10644755	14.07.05,14.13.01.01,70.03	Ubiquitin E3 ligases covalently attach ubiquitin to a lysine residue on a target protein. Polyubiquitination marks proteins for degradation by the proteasome. Ubiquitination-dependent destruction of NF-kappa-B inhibitor alpha is mediated by ubiquitin E3 ligases containing heterdimers and homodimers of beta-TrCP1 (BTRC) and beta-TrCP2 (FBXW11).
2726	PXN-ITGB5-PTK2 complex		Human	P18084,Q05397,P49023	3693,5747,5829	MI:0019- coimmunoprecipitation	11278329	30.05.02.26	The changes in the expression of PAR1 in a cell affect its invasive capabilities. These changes come about through the specific recruitment of the alpha(v)-beta 5 integrin, through cytoskeletal reorganization, and through distinct signaling at FACs.
2727	SRC-3 complex		Human	O15111,Q92793,O14920,Q9Y6K9,Q15596,Q9Y6Q9,P10155	1147,1387,3551,8517,10499,8202,6738	MI:0006- anti bait coimmunoprecipitation | MI:0071- molecular sieving | MI:0226- ion exchange chromatography	11971985	11.02.03.04.01,14.07.04,30.01.05.01.04,30.01.11,36.25.16.07,70.10	SRC-3 enhances NF-kappaB-mediated gene expression in concert with IKK.
2728	SRC-1 complex		Human	Q92793,Q15788,Q15596,P10155	1387,8648,10499,6738	MI:0006- anti bait coimmunoprecipitation | MI:0071- molecular sieving | MI:0226- ion exchange chromatography	11971985	30.01.05.01.04,30.01.11,70.10
2730	Set1B complex		Human	Q9UBL3,Q8ND76,Q15291,Q9UPS6,P61964,Q6UXN9	9070,219771,5929,23067,11091,80335	MI:0007- anti tag coimmunoprecipitation | MI:0029- cosedimentation through density gradients	17355966	10.01.09.05,10.01.09.07,14.07.09,16.03.01,42.10.03,70.10,77.03.07.01	The SET1B complex is a methyltransferase that produces trimethylated histone H3 at Lysine 4.
2731	Set1A complex	SET1-CFP1 complex	Human	Q9UBL3,Q8ND76,Q15291,O15047,P61964,Q6UXN9	9070,219771,5929,9739,11091,80335	MI:0007- anti tag coimmunoprecipitation | MI:0029- cosedimentation through density gradients	17355966	10.01.09.05,10.01.09.07,14.07.09,16.03.01,42.10.03,70.10,77.03.07.01	The SET1A complex is a methyltransferase that produces mono-di- and trimethylated histone H3 at Lysine 4.
2734	APH1A-PSEN1-NCSTN complex		Human	Q96BI3,Q92542,P49768	51107,23385,5663	MI:0007- anti tag coimmunoprecipitation | MI:0096- pull down	12297508	14.13.01.01,30.05.02.14,70.02,77.03.01.01.01	Presenilin, nicastrin and mAPH1a are essential components of the gamma-secretase complex that is required for the intramembrane proteolysis of membrane proteins including the amyloid-beta precursor protein (APP) and Notch. The authors use the splice variant mAPH-1a-L for experiments.
2735	APH1A-PSEN2-NCSTN complex		Human	Q96BI3,Q92542,P49810	51107,23385,5664	MI:0007- anti tag coimmunoprecipitation	12297508	14.13.01.01,30.05.02.14	Presenilin, nicastrin and mAPH1a are essential components of the gamma-secretase complex that is required for the intramembrane proteolysis of membrane proteins including the amyloid-beta precursor protein (APP) and Notch. The authors use the splice variant mAPH-1a-L for experiments. In an additional pull down experiment the authors show the interaction of APH1B with presenilin 2.
2736	TAJ-NgR1-LINGO-1 signaling complex		Human	Q96FE5,Q9BZR6,Q9NS68	84894,65078,55504	MI:0019- coimmunoprecipitation	15694322	18.01.07,18.02.05,41.05.13,73.03.13,75.03.17,77.03.01.01	The authors additionally analyzed interactions between TAJ-NgR1 and TAJ-LINGO-1. The authors show that TAJ (an orphan receptor in the TNF family), broadly expressed in postnatal and adult neurons, binds to NgR1 and can replace p75 in the p75/NgR1/LINGO-1 complex to activate RhoA in the presence of myelin inhibitors.
274	RAD17-RFC-9-1-1 checkpoint supercomplex		Human	O60921,O60671,O75943,Q99638,P35250,P40938,P35249,P40937	3364,5810,5884,5883,5982,5983,5984,5985	MI:0004- affinity chromatography technologies | MI:0029- cosedimentation through density gradients | MI:0040- electron microscopy	12578958	10.03.01.03,16.03.01,32.01.09,70.10	Rad17-RFC complex binds to nicked circular, gapped and primed DNA and recruits the 9-1-1 complex in an ATP-dependent manner. The interaction is mediated mainly by binding of Rad9 to Rad17.
2740	MutS-alpha complex	MSH2-MSH6 complex	Human	P43246,P52701	4436,2956	MI:0019- coimmunoprecipitation	7604264	10.01.05.01,32.01.09,70.10	The mismatch DNA repair complex hMSH2-MSH6, regulates BLM helicase activity.
2743	TRAF6-MALT1 complex		Human	Q9UDY8,Q9Y4K3	10892,7189	MI:0019- coimmunoprecipitation	15125833	18.02.01.01,73.03.07.02.01	The CARD domain protein BCL10 and paracaspase MALT1 are essential for the activation of IkappaB kinase (IKK) and NF-kappaB in response to T cell receptor (TCR) stimulation. TRAF6 ubiquitin ligase and TAK1 protein kinase mediate IKK activation by BCL10 and MALT1. MALT1 binds to TRAF6 through the C-terminal binding sites and induces the oligomerization of TRAF6 to activate IKK.
2744	TRAF2-MALT1 complex		Human	Q9UDY8,Q12933	10892,7186	MI:0019- coimmunoprecipitation	15125833	18.02.01.01,73.03.07.02.01
2745	Ubiquitin ligase complex (TRAF6, TAB2, MALT1, UEV1A, BCL10)		Human	O95999,Q9UDY8,Q9NYJ8,Q9Y4K3,Q13404	8915,10892,23118,7189,387522	MI:0019- coimmunoprecipitation	15125833	14.07.05,18.02.01.01,73.03.07.02.01	The TRAF6 ubiquitin ligase and TAK1 kinase mediate IkappaB kinase (IKK) activation by BCL10 and MALT1 in T lymphocytes. NF-kappaB is a ubiquitous transcription factor that plays a central role in many biological processes including innate and adaptive immunity. NF-kappaB is regulated primarily through its association with an inhibitory protein of the IkappaB family, which binds to and retains NF-…
2748	Ubiquitin-protein ligase (UBE2N, UBE2V2/MMS2)	TRIKA1	Human	P61088,Q13404	7334,387522	MI:0071- molecular sieving	11057907	14.07.05,18.01.01,18.02.01.01.05,30.07	TRAF6 is a signal transducer that activates IkappaB kinase (IKK) and Jun amino-terminal kinase (JNK) in response to pro-inflammatory mediators such as interleukin-1 (IL-1) and lipopolysaccharides (LPS). IKK activation by TRAF6 requires two intermediary factors, TRAF6-regulated IKK activator 1 (TRIKA1) and TRIKA2. TRIKA1 is a dimeric ubiquitin-conjugating enzyme complex composed of UBE2N and UBE2V…
2749	SETDB1-containing HMTase complex	ESET-SETDB1 complex	Human	Q6VMQ6,Q15047	55729,9869	MI:0006- anti bait coimmunoprecipitation | MI:0071- molecular sieving | MI:0226- ion exchange chromatography	14536086	10.01.09.05,11.02.03.04.03,11.02.03.04.07,14.07.09,42.10.03,70.10	ATF7IP stimulates the HMTase activity of ESET (SETDB1) through facilitating the ESET-dependent conversion of dimethyl H3-K9 to the trimethyl state.
2752	CARMA1-BCL10-MALT1 complex		Human	O95999,Q9BXL7,Q9UDY8	8915,84433,10892	MI:0019- coimmunoprecipitation	17478723	30.01.05.01.04,70.02	The multiprotein complex consisting of the membrane-associated adapter protein CARMA1, the caspase-like protein MALT1, and the adapter protein BCL-10 is critical for TCR-dependent activation of the I{kappa}B kinase complex and subsequent NF-{kappa}B nuclear translocation.
2753	FYB-CARMA1-BCL-10-MALT1 complex		Human	O95999,Q9BXL7,O15117,Q9UDY8	8915,84433,2533,10892	MI:0019- coimmunoprecipitation	17478723	30.01.05.01.04,70.02	FYB (ADAP) was found to be an integral part of the multiprotein complex consisting of the membrane-associated adapter protein CARMA1, the caspase-like protein MALT1, and the adapter protein BCL-10, which is critical for TCR-dependent activation of the I{kappa}B kinase complex and subsequent NF-{kappa}B nuclear translocation.
2754	JUND-FOSB-SMAD3-SMAD4 complex	TRE binding complex	Human	P53539,P17535,P84022,Q13485	2354,3727,4088,4089	MI:0412- electrophoretic mobility supershift assay	10942775	11.02.03.04,30.05.01,40.10.02.03,70.10	The authors found that only JunD and FosB, but not the other components of the AP-1 complex, are markedly induced during TGF-beta 1-dependent apoptosis. FosB enhanced Smad3┬╖Smad4-dependent transcription, and its dominant-negative form blocked TGF-beta 1-dependent apoptosis but not growth inhibition. These results suggest that JunD┬╖FosB activates transcription of a putative target gene for TGF-b…
2755	17S U2 snRNP		Human	Q8IWX8,Q7L014,O43143,O75937,Q9P0W2,P10809,Q7RTV0,Q9UHX1,Q96I25,Q15459,Q15428,Q12874,O75533,Q9Y3B4,Q13435,Q15393,Q15427,Q9BWJ5,Q07955,O75940,P09661,P14678,P08579,P62314,P62316,P62318,P62304,P62306,P62308,O15042,Q12931,Q01081,P26368	10523,9879,1665,22826,10362,3329,84844,22827,84991,10291,8175,10946,23451,51639,10992,23450,10262,83443,6426,10285,6627,6628,6629,6632,6633,6634,6635,6636,6637,23350,10131,7307,11338	MI:0019- coimmunoprecipitation	12234937	11.04.03.01,70.10	Spliceosome assembly is initiated by the interaction of the U1 snRNP with the 5' splice site, forming the E complex. The latter also contains the 17S U2 snRNP, which at this stage associates via a non-base pairing interaction. In a subsequent ATP-dependent step, the U2 snRNA base pairs with the branch site of the pre-mRNA leading to stable association of the U2 snRNP and formation of the so-calle…
2756	Ubiquitin-protein-ligase (UBE2N, UBE2V2/MMS2)	TRIKA1	Human	P61088,Q15819	7334,7336	MI:0019- coimmunoprecipitation	11460167	14.07.05,18.01.01,18.02.01.01.05,30.07	TRAF6 is a signal transducer that activates IkappaB kinase (IKK) and Jun amino-terminal kinase (JNK) in response to pro-inflammatory mediators such as interleukin-1 (IL-1) and lipopolysaccharides (LPS). IKK activation by TRAF6 requires two intermediary factors, TRAF6-regulated IKK activator 1 (TRIKA1) and TRIKA2. TRIKA1 is a dimeric ubiquitin-conjugating enzyme complex composed of UBE2N and UBE2V…
2757	SMN complex, U7 snRNA specific		Human	Q969L4,P83369,P14678,P62318,P62304,P62306,P62308	84967,134353,6628,6634,6635,6636,6637	MI:0019- coimmunoprecipitation	12975319	11.04.03.01,11.04.05,14.10,16.03.03,70.03,70.10	The Lsm11 protein of the U7 snRNA specific SMN complex plays an important role in histone RNA 3' end processing.	Spinal muscular atrophy (SMA)
2758	TRIKA2 protein kinase complex (TAK1, TAB1, TAB2)		Human	Q15750,Q9NYJ8,Q9NZ70	10454,23118,6885	MI:0091- chromatography technologies | MI:0019- coimmunoprecipitation	11460167	14.07.03,18.01.01,18.02.01.01.05,30.07	TRAF6 is a signal transducer that activates IkappaB kinase (IKK) and Jun amino-terminal kinase (JNK) in response to pro-inflammatory mediators such as interleukin-1 (IL-1) and lipopolysaccharides (LPS). IKK activation by TRAF6 requires two intermediary factors, TRAF6-regulated IKK activator 1 (TRIKA1) and TRIKA2.
2759	MBD1-MCAF complex		Human	Q6VMQ6,Q9UIS9	55729,4152	MI:0006- anti bait coimmunoprecipitation | MI:0096- pull down	12665582	10.01.09.05,11.02.03.04.03,42.10.03,70.10	MBD1 directly prevents transcription from methylated promoters in a histone deacetylation-independent manner, through interacting with MCAF. MBD1 competes with Sp1 for binding to MCAF. MBD1-MCAF complex blocks transcription through affecting Sp1 on methylated promoter regions.
2760	SMAD3-SMAD4-FOXO3 complex		Human	O43524,P84022,Q13485	2309,4088,4089	MI:0007- anti tag coimmunoprecipitation	15084259	11.02.03.04,16.03.01,30.05.01.18.01,70.10,75.03.09	Endogenous FoxO1, FoxO3, and FoxO4 bind to endogenous Smad2/3 and Smad4. Formation of these complexes was absolutely dependent on TGF-beta stimulation, as was the formation of a Smad2/3-Smad4 complex.
2761	SMAD3-SMAD4-FOXO1 complex		Human	Q12778,P84022,Q13485	2308,4088,4089	MI:0007- anti tag coimmunoprecipitation	15084259	11.02.03.04,16.03.01,30.05.01.18.01,70.10,75.03.09	Endogenous FoxO1, FoxO3, and FoxO4 bind to endogenous Smad2/3 and Smad4. Formation of these complexes was absolutely dependent on TGF-beta stimulation, as was the formation of a Smad2/3-Smad4 complex.
2762	SMAD3-SMAD4-FOXO4 complex		Human	P98177,P84022,Q13485	4303,4088,4089	MI:0007- anti tag coimmunoprecipitation	15084259	11.02.03.04,16.03.01,30.05.01.18.01,70.10,75.03.09	Endogenous FoxO1, FoxO3, and FoxO4 bind to endogenous Smad2/3 and Smad4. Formation of these complexes was absolutely dependent on TGF-beta stimulation, as was the formation of a Smad2/3-Smad4 complex.
2763	MBD1-Suv39h1-HP1 complex		Human	P45973,Q9UIS9,O43463	23468,4152,6839	MI:0006- anti bait coimmunoprecipitation | MI:0096- pull down	12711603	10.01.09.07,11.02.03.04.03,14.07.09,70.10	MBD1 tethers the Suv39h1-HP1 complex to methylated DNA regions. MBD1 interacts with Suv39h1-HP1 complex via MBD domain.
2766	TERF2-RAP1 complex		Human	P49959,Q92878,Q15554,Q9NYB0,Q9BSI4,P13010,P12956	4361,10111,7014,54386,26277,7520,2547	MI:0007- anti tag coimmunoprecipitation	15383534	16.03.01,32.01.09,42.10.03,70.10	This complex is responsible for proper maintenance of telomere length and structure.
2767	RAD50-MRE11-NBN-p200-p350 complex		Human	P49959,O60934,Q92878	4361,4683,10111	MI:0006- anti bait coimmunoprecipitation	8756642	01.03.16.03,10.01.05.01,10.03.01.03,16.03.01,32.01.09,70.10			Two other subunits of the complex were found in the analysis, which have not been further characterized: p350 and p200.
277	RFC complex		Human	P35251,P35250,P40938,P35249,P40937	5981,5982,5983,5984,5985	MI:0006- anti bait coimmunoprecipitation	8692848	01.04,10.01.03,16.03.01,16.19.03,70.10	The subunits of the RFC complex have been reconstituted in an in vitro experiment. The Rfc complex works as a clamp loader.
2770	ITGA6-ITGB4-CD9 complex	integrin complex	Human	P21926,P23229,P16144	928,3655,3691	MI:0024- confirmational text mining	10711425	34.05,77.03.02.05
2772	Ubiquitin E3 ligase (CRY1, SKP1A, CUL1, FBXL3)	SCF(FBXL3) ubiquitin ligase complex	Human	Q16526,Q13616,Q9UKT7,P63208	1407,8454,26224,6500	MI:0007- anti tag coimmunoprecipitation	17463251	14.07.05,14.13.01.01,34.11.11,70.10	Ubiquitin E3 ligases covalently attach ubiquitin to a lysine residue on a target protein. Polyubiquitination marks proteins for degradation by the proteasome. Cry1 and Cry2, encode inhibitors of the Clock-Bmal1 complex that establish a negative-feedback loop. Cry1 and Cry2 proteins are ubiquitinated and degraded via the SCF(Fbxl3) ubiquitin ligase complex. This regulation by SCF(Fbxl3) is a prere…
2773	Ubiquitin E3 ligase (CRY2, SKP1A, CUL1, FBXL3)	SCF(FBXL3) ubiquitin ligase complex	Human	Q49AN0,Q13616,Q9UKT7,P63208	1408,8454,26224,6500	MI:0007- anti tag coimmunoprecipitation	17463251	14.07.05,14.13.01.01,34.11.11,70.10	Ubiquitin E3 ligases covalently attach ubiquitin to a lysine residue on a target protein. Polyubiquitination marks proteins for degradation by the proteasome. Cry1 and Cry2, encode inhibitors of the Clock-Bmal1 complex that establish a negative-feedback loop. Cry1 and Cry2 proteins are ubiquitinated and degraded via the SCF(Fbxl3) ubiquitin ligase complex. This regulation by SCF(Fbxl3) is a prere…
2774	MDC1-H2AFX-TP53BP1 complex		Human	P16104,Q14676,Q12888	3014,9656,7158	MI:0006- anti bait coimmunoprecipitation	12607005	10.01.05.01,10.03.01.03,16.03.01,32.01.09,70.10	MDC1 forms complexes with phosporylated H2AFX.
2775	MDC1-p53BP1-SMC1 complex		Human	Q14676,Q14683,Q12888	9656,8243,7158	MI:0006- anti bait coimmunoprecipitation	12607005	10.01.05.01,10.03.01.03,16.03.01,70.10	Interaction of MDC1 with 53BP1 and SMC1 is unaffected by DNA damage.
2776	RAD50-BRCA1 complex		Human	P38398,Q92878	672,10111	MI:0007- anti tag coimmunoprecipitation | MI:0226- ion exchange chromatography	11504724	10.01.05.01,70.10		BRCA1 is involved in breast cancer.
278	RFC core complex		Human	P35250,P35249,P40937	5982,5984,5985	MI:0006- anti bait coimmunoprecipitation	8692848	01.04,10.01.03,16.03.01,16.19.03,70.10	The subunits of the RFC complex have been reconstituted in an in vitro experiment.
2783	BARD1-BRCA1-CSTF64 complex		Human	Q99728,P38398,P33240	580,672,1478	MI:0006- anti bait coimmunoprecipitation	11257228	11.04.03.05,32.01.09,70.10	DNA damage increases formation of a CstF-BARD1-BRCA1 inhibitory complex. Complex formation represses polyadenylation of mRNA.	BRCA1 is involved in breast cancer.
2786	BRCA1 A complex		Human	Q99728,P38398,Q6UWZ7,Q96RL1	580,672,84142,51720	MI:0019- coimmunoprecipitation	17525340	10.01.05.01,10.03.01.03,32.01.13,70.10		BRCA1 is involved in breast cancer.
2787	BRCA1 C complex		Human	Q99728,P38398,Q99708,Q96RL1	580,672,5932,51720	MI:0019- coimmunoprecipitation	17525340	10.01.05.03,10.03.01.03,70.10		BRCA1 is involved in breast cancer.
2788	BRCA1 B complex		Human	O14867,Q99728,P38398	571,580,672	MI:0019- coimmunoprecipitation	17525340	10.01.05.03,70.10		BRCA1 is involved in breast cancer.
2789	ETS2-ERG complex		Human	P11308,P15036	2078,2114	MI:0096- pull down | MI:0018- two hybrid	9334186	11.02.03.04,16.03.01,70.10	The authors found that different domains of ETS2 make contacts with the Fos/Jun complex and with other members of the Ets family to form stable heterotrimeric ETS2/Fos/Jun and heterodimeric ETS2/ERG and ETS2/ETS1 complexes.
279	RFC complex (activator A 1 complex)		Human	P35251,P35250,P40938,P35249,P40937	5981,5982,5983,5984,5985	MI:0029- cosedimentation through density gradients	1670772	01.04,10.01.03,16.03.01,16.19.03,70.10	Activator 1 (A1) is a multiprotein complex which is essential for proliferating cell nuclear antigen (PCNA)-dependent DNA polymerase delta (pol delta) activity and efficient in vitro DNA synthesis in the SV40 dipolymerase replication system (PMID:1670772).
2790	ETS2-ETS1 complex		Human	P14921,P15036	2113,2114	MI:0096- pull down | MI:0018- two hybrid	9334186	11.02.03.04,16.03.01,70.10	The authors found that different domains of ETS2 make contacts with the Fos/Jun complex and with other members of the Ets family to form stable heterotrimeric ETS2/Fos/Jun and heterodimeric ETS2/ERG and ETS2/ETS1 complexes.
2791	MCM4-MCM6-MCM7 complex		Human	P33991,Q14566,P33993	4173,4175,4176	MI:0091- chromatography technologies	9305914	01.04,10.01.02,10.01.03,16.19.03,70.10	This complex has DNA helicase activity.
2792	MCM2-MCM4-MCM6-MCM7 complex		Human	P49736,P33991,Q14566,P33993	4171,4173,4175,4176	MI:0091- chromatography technologies | MI:0029- cosedimentation through density gradients	9305914	01.04,10.01.02,10.01.03,16.19.03,70.10	This complex has DNA helicase activity.
2797	PCNA-CHL12-RFC2-5 complex		Human	Q8WVB6,P12004,P35250,P40938,P35249,P40937	63922,5111,5982,5983,5984,5985	MI:0007- anti tag coimmunoprecipitation	12171929	10.01.03,70.10	CHL12-RFC2-5 functions as a novel clamp loader protein.
2798	MMP-2-claudin-1 complex		Human	O95832,P08253	9076,4313	MI:0006- anti bait coimmunoprecipitation	11382769	18.01.07,18.02.01.01.03
280	HMGB1-HMGB2-HSC70-ERP60-GAPDH complex		Human	P04406,P09429,P26583,P11142,P30101	2597,3146,3148,3312,2923	MI:0413- electrophoretic mobility shift assay	12517784	10.01.05.01,16.03.01,32.01.09,70.10	The protein/DNA complex was isolated from human leukemia cells deficient in components of the mismatch repair system (Nalm6). This complex detects changes in DNA structure caused by incorporation of nonnatural nucleosides and is a determinant of cell sensitivity to such DNA modifying chemotherapy. The authors show that murine fibroblasts deficient in one component of the complex, Hmgb1, are 10-fo…
2801	OCT4-SOX2 DNA-protein complex		Human	Q01860,P48431	5460,6657	MI:0413- electrophoretic mobility shift assay	12923055	11.02.03.04,16.03.01,41.05.04.01,70.10	The authors analyzed the interaction of the two transcription factors Oct4 with Sox2 on the DNA enhancers of FGF4 (fibroblast growth factor 4) and UTF1 (undifferentiated transcription factor 1). The structural models revealed that the FGF4 and the UTF1 enhancers mediate the assembly of distinct POU/HMG-domain complexes, leading to different quaternary arrangements by swapping protein-protein inte…
2802	OCT1-SOX2 DNA-protein complex		Human	P14859,P48431	5451,6657	MI:0413- electrophoretic mobility shift assay | MI:0114- x-ray crystallography	12923055	11.02.03.04,16.03.01,41.05.04.01,70.10	The authors analyzed the interaction of the two transcription factors Oct1 with Sox2 on the DNA enhancers of FGF4 (fibroblast growth factor 4) and UTF1 (undifferentiated transcription factor 1). The structural models revealed that the FGF4 and the UTF1 enhancers mediate the assembly of distinct POU/HMG-domain complexes, leading to different quaternary arrangements by swapping protein-protein inte…
2803	PAX6-SOX2 DNA-protein complex		Human	P26367,P48431	5080,6657	MI:0413- electrophoretic mobility shift assay	12923055	11.02.03.04,16.03.01,41.05.04.03,47.03.02.02,70.10	The authors analyzed the interaction of the two transcription factors Pax6 with Sox2 on the DNA enhancer of DC5. It was demonstrated that the same Sox2 interface (the C-terminal region of HMG) is required for heterodimer formation with Oct4 on FGF4 and with Pax6 on DC5, although these two Sox2 partners are members of different transcription factor families and, as such, both unrelated in sequence…
2804	CTF18-cohesion-RFC complex	CTF18-RFC complex	Human	Q8WVB6,Q8WV66,Q9BVC3,P35250,P40938,P35249,P40937	63922,54921,79075,5982,5983,5984,5985	MI:0007- anti tag coimmunoprecipitation	12930902	01.04,10.01.03,10.03.04.05,16.03.01,42.10.03,70.10	CTF18-RFC complex interacts with PCNA homotrimer in the pressence of ATP and loads PCNA onto primed and gapped circular DNA, but not onto nicked or single-stranded circular DNA.
2805	CTF8-DCC1 subcomplex		Human	Q8WV66,Q9BVC3	54921,79075	MI:0007- anti tag coimmunoprecipitation	12930902	10.03.04.05,16.01,42.10.03,70.10
2806	CTF8-CTF18-DCC1 subcomplex		Human	Q8WVB6,Q8WV66,Q9BVC3	63922,54921,79075	MI:0007- anti tag coimmunoprecipitation	12930902	10.03.04.05,16.01,42.10.03,70.10
2808	RAD9-RAD1-HUS1-APE1 complex	9-1-1-APE1 complex	Human	P27695,O60921,O60671,Q99638	328,3364,5810,5883	MI:0096- pull down | MI:0006- anti bait coimmunoprecipitation	17426133	01.03.16,10.01.05.01,10.03.01.03,32.01.09,70.10	The 9-1-1 complex specifically stimulates the endonuclease activity of APEX1 for DNA repair.
2809	9-1-1 complex	RAD9-RAD1-HUS1 complex | 9-1-1 complex | RHR complex	Human	O60921,O60671,Q99638	3364,5810,5883	MI:0096- pull down	17426133	10.01.05.01,10.03.01.03,32.01.09,70.10
281	NELF complex (Negative elongation factor complex)		Human	Q8WX92,P18615,Q8IXH7,Q9H3P2	25920,7936,51497,7469	MI:0226- ion exchange chromatography | MI:0029- cosedimentation through density gradients | MI:0071- molecular sieving	10199401	11.02.03.01.04,11.02.03.04.03,16.03.03,18.01.07,18.02.09,70.10	NELF cooperates with DSIF and strongly represses POLII elongation.
2810	Rad17-RFC complex	RSR complex	Human	O75943,P35250,P40938,P35249,P40937	5884,5982,5983,5984,5985	MI:0004- affinity chromatography technologies | MI:0006- anti bait coimmunoprecipitation	14624239	01.04,10.03.01.03,16.03.01,16.19.03,32.01.09,70.10	The RSR complex works as a clamp loader, loading RHR onto DNA. RSR prefers DNA substrates posessing 5' recessed ends.
2811	BRCA1-cABL complex		Human	P00519,P38398	25,672	MI:0006- anti bait coimmunoprecipitation	12024016	10.01.05.01,32.01.09,70.10	BRCA1 controls c-Abl activity. Interaction occurs between th PXXP motif in the C-terminus of BRCA1 and the SH3 domain of c-Abl.	BRCA1 is involved in breast cancer.
2812	RPAP1-RPB2-RPB3 complex		Human	P30876,P19387,Q9BWH6	5431,5432,26015	MI:0004- affinity chromatography technologies	15282305	11.02.03.01,70.10
2813	BRCA1-SMAD3 complex		Human	P38398,P84022	672,4088	MI:0007- anti tag coimmunoprecipitation | MI:0096- pull down	15735739	10.01.05.01,10.03,11.02.03.04,30.05.01.18.01,70.10	Interaction is mediated by the MH1 domain of Smad3 and the C-terminal part of BRCA1.	BRCA1 is involved in breast cancer.
2814	BRCA1-HDAC1-HDAC2 complex		Human	P38398,Q13547,Q92769	672,3065,3066	MI:0007- anti tag coimmunoprecipitation	10220405	10.01.05.01,14.07.04,70.10	BRCA1 interacts with components of the histone deacetylase complex, and therefore may explain the involvement of BRCA1 in multiple processes such as transcription, DNA repair, and recombination. BRCA1 associates with HDAC1 and HDAC2 via the BRCT domain.	BRCA1 is involved in breast cancer.
2815	BRCA1-BARD1-BACH1-DNA damage complex II		Human	O14867,Q99728,P38398,P49959,O60934,Q92878,Q99708,Q92547	571,580,672,4361,4683,10111,5932,11073	MI:0029- cosedimentation through density gradients | MI:0006- anti bait coimmunoprecipitation	16391231	10.01.03,10.01.05.01,10.03.01.03,32.01.09,70.10	This complex occurs after exposure to UV irradiation.	BRCA1 is involved in breast cancer.
2816	ITGAV-ITGB3 complex		Human	P06756,P05106	3685,3690	MI:0019- coimmunoprecipitation	8798654	16.01,34.05.01,34.07,40.01.03.01	Alpha(v)beta3 can differentially activate cell migration and intracellular signaling pathways in a ligand-specific manner (PMID:10835423).
2817	BRCA1-BARD1-BACH1-DNA damage complex I		Human	O14867,Q99728,P38398,P40692,P52701,Q92547	571,580,672,4292,2956,11073	MI:0029- cosedimentation through density gradients | MI:0006- anti bait coimmunoprecipitation	16391231	10.01.03,10.01.05.01,10.03.01.03,32.01.09,70.10	This complex occurs after exposure to UV irradiation. BRCA1-BARD1-BACH1 complex is required for post-damage interaction with TOPBP1.	BRCA1 is involved in breast cancer.
2818	BRCA1-BARD1-BRCA2-DNA damage complex III		Human	Q99728,P38398,P51587	580,672,675	MI:0029- cosedimentation through density gradients | MI:0006- anti bait coimmunoprecipitation	16391231	10.01.03,10.01.05.01,10.03.01.03,32.01.09,70.10	This complex occurs after exposure to UV irradiation.	BRCA1 is involved in breast cancer.
2819	BRCA1-CtIP-CtBP complex		Human	P38398,Q13363,Q99708	672,1487,5932	MI:0006- anti bait coimmunoprecipitation	10196224	10.01.05.01,11.02.03.04,32.01.09,70.10	BRCA1 binds to CtBP through CtIP. Binding of BRCA1 to CtIP/CtBP is critical in mediating transcriptional regulation of p21 in response to DNA damage.	BRCA1 is involved in breast cancer.
282	SNF2h-cohesin-NuRD complex	ISWI (SNF2h)-containing chromatin remodeling complex	Human	Q9NRL2,Q12873,Q13547,Q92769,Q9UBB5,O95983,Q13330,O94776,O60216,Q09028,Q16576,O60264,Q14683,Q9UQE7,Q8WVM7,Q8N3U4	11177,1107,3065,3066,8932,53615,9112,9219,5885,5928,5931,8467,8243,9126,10274,10735	MI:0226- ion exchange chromatography | MI:0071- molecular sieving	12198550	10.01.09.05,16.03.01,42.10.03,70.10.03	The association of the complex with chromatin can be regulated by the state of DNA methylation.
2820	BRCA1-VCP complex		Human	P38398,P55072	672,7415	MI:0019- coimmunoprecipitation	10855792	10.01.05.01,70.10	VCP participates in the DNA damage-repair function as an ATP transporter, possibly facilitating the transcription-coupled repair.	BRCA1 is involved in breast cancer.
2821	hSIR2-p53 complex		Human	Q96EB6,P04637	23411,7157	MI:0006- anti bait coimmunoprecipitation	11672523	11.02.03.04,14.07.04,32.01.09,70.10	The authors analyzed that hSir2 directly binds the human p53 protein in vivo and specifically deacetylates the K382 residue of p53.
2822	BRCA1-BARD1-UbcH5c complex		Human	Q99728,P38398,P61077	580,672,7323	MI:0077- nuclear magnetic resonance	12732733	14.07.05,32.01.09,70.10	UbcH5c binds to BRCA1 RING domain and not to the BARD1 RING.	BRCA1 is involved in breast cancer.
2823	BRCA1-BARD1-UbcH7c complex		Human	Q99728,P38398,P68036	580,672,7332	MI:0077- nuclear magnetic resonance	12732733	14.07.05,32.01.09,70.10	UbcH7c binds to BRCA1 RING domain and not to the BARD1 RING.	BRCA1 is involved in breast cancer.
2824	BRCA1-RAD51 complex		Human	P38398,Q06609	672,5888	MI:0006- anti bait coimmunoprecipitation	9008167	10.01.05.01,10.01.05.03,10.03.01.03,70.10	BRCA1 and RAD51 mainly colocalize in S phase cells.	BRCA1 is involved in breast cancer.
2825	BRCA1-RNA polymerase II complex		Human	P38398,P18074,P19447,Q00403,P29083,P29084,P35269,P13984,P32780,Q13888,Q13889,Q92759,Q13503,P24928,P30876,P19387,O15514,P19388,P61218,P62487,P52434,P36954,P52435,P53803,P62875,P20226	672,2068,2071,2959,2960,2961,2962,2963,2965,2966,2967,2968,9412,5430,5431,5432,5433,5434,5435,5436,5437,5438,5439,5440,5441,6908	MI:0029- cosedimentation through density gradients | MI:0006- anti bait coimmunoprecipitation	9159119	11.02.03.01,16.03.01,70.10	The Brca1 tumor supressor protein is associated with the transcription process.	BRCA1 is involved in breast cancer.
2826	ITGB3-ITGAV-VTN complex	integrin complex	Human	P06756,P05106,P04004	3685,3690,7448	MI:0004- affinity chromatography technologies	10835423	18.02,34.05.01	In beta(3)-LNCaP cells, alpha(v)beta(3) mediates cell migration and PI 3-kinase/AKT pathway activation on vitronectin, whereas adhesion to osteopontin does not support alpha(v)beta(3)-mediated cell migration and PI 3-kinase/AKT pathway activation.
2829	RSmad complex		Human	Q8NFD5,Q92793,Q9Y6Q9,Q15796,P84022,Q13485,P51532,Q92922,Q8TAQ2,Q9UPN9	57492,1387,8202,4087,4088,4089,6597,6599,6601,51592	MI:0004- affinity chromatography technologies	16751102	11.02.03.04,30.05.01.18.01,70.10	Affinity purification of proteins that selectively bind to activated RSmads.
283	Sin3 complex	Histone deacetylase complex	Human	Q13547,Q92769,Q09028,Q16576,O00422,O75446,Q96ST3	3065,3066,5928,5931,10284,8819,25942	MI:0004- affinity chromatography technologies	9651585	10.01.09.05,11.02.03.04.03,14.07.04,16.01,42.10.03
2830	TIF1gamma-SMAD2-SMAD3 complex		Human	Q15796,P84022,Q9UPN9	4087,4088,51592	MI:0006- anti bait coimmunoprecipitation	16751102	11.02.03.04,30.05.01.18.01,41.05.18,70.10	Formation of complex is dependent on TGFbeta. TIF1gamma selectively binds receptor-posphorylated SMAD2 and SMAD3 in competition with SMAD4.
2833	SRm160-SRm300 complex		Human	Q8IYB3,Q9UQ35	10250,23524	MI:0019- coimmunoprecipitation	9531537	11.04.03.01,16.03.03,70.10.06	The authors demonstrate that although SRm160/300 can promote splicing in the absence of U1 snRNP, under normal" splicing reaction conditions containing endogenous levels of SR family proteins, SRm160/300 associates with pre-mRNA by a U1 snRNP-dependent pathway and its binding to pre-mRNA is further stabilized by U2 snRNP. SRm160/300 also associates preferentially with a subset of specific SR prot…
2834	SMAD4-SMAD2-SMAD3 complex		Human	Q15796,P84022,Q13485	4087,4088,4089	MI:0006- anti bait coimmunoprecipitation	16751102	11.02.03.04,30.05.01.18.01,70.10	Formation of complex is dependent on TGFbeta. TIF1gamma selectively binds receptor-posphorylated SMAD2 and SMAD3 in competition with SMAD4.
2837	Profilin 1 complex		Human	P63261,Q00610,P11142,P07737,Q9BVA1,P55072	71,1213,3312,5216,347733,7415	MI:0019- coimmunoprecipitation	9463375	14.10,20.09.18.09.01,42.04.03	In brain profilin I complex links the actin cytoskeleton and endocytic membrane flow, directing actin and clathrin assembly to distinct membrane domains.
2838	AR coactivator complex	p44-PRMT-ICLN complex	Human	P54105,O14744,Q9BQA1	1207,10419,79084	MI:0007- anti tag coimmunoprecipitation	12972618	11.02.03.04.01,14.07.09,16.03.01,30.01.11,47.03.21.04,70.10	This complex enhances AR-driven transcription.	Overexpression of WDR77 (p44) correlates with prostate tumorigenesis.
2839	ATRX-DAXX complex	ATRX chromatin-remodeling complex	Human	P46100,Q9UER7	546,1616	MI:0006- anti bait coimmunoprecipitation | MI:0071- molecular sieving	12953102	01.04,10.01.09.05,11.02.03.04,42.10.03,70.10	ATRX and DAXX colocalize in promyelocytic leukemia nuclear bodies. The level of this complex is significantly decreased in an ATRX patient cell line.		Two other subunits of the complex were found in the analysis, which have not been further characterized: DAP50 and DAP60.
2842	DAXX-Axin-p53-HIPK2 complex		Human	O15169,Q9UER7,Q9H2X6,P04637	8312,1616,28996,7157	MI:0006- anti bait coimmunoprecipitation	17210684	01.04,11.02.03.04,14.07.03,32.01.13,40.10.02,70.10	Axin tethers DAXX to the tumor suppressor p53. UV induces colocalization of Axin, DAXX and HIPK2 in the nucleus.
2844	Axin-p53-HIPK2 complex		Human	O15169,Q9H2X6,P04637	8312,28996,7157	MI:0006- anti bait coimmunoprecipitation	15526030	11.02.03.04,32.01.13,40.10.02,70.10	Axin stimulates the transcriptional activity of p53 selectively toward some of the p53 target genes, and induces p53-dependent cell death through facilitating HIPK2 phosphorylation of Ser(46).
2846	ITGAV-ITGB3-THBS1 complex	integrin complex	Human	P06756,P05106,P07996	3685,3690,7057	MI:0004- affinity chromatography technologies	2478219	16.01,73.03.07	The alpha(v)beta3 integrin on platelets, endothelial cells, and smooth muscle cells functions as an Arg-Gly-Asp (RGD)-dependent receptor for thrombospondin.
2847	ING4 complex (ING4, MYST2, C1orf149, PHF15)		Human	Q9HAF1,Q9UNL4,O95251,Q9NQC1	64769,51147,11143,23338	MI:0069- mass spectrometry studies of complexes | MI:0004- affinity chromatography technologies	16387653	10.03.01,41.05.16	ING4 associates with the HBO1 HAT required for normal progression through S phase and the majority of histone H4 acetylation in vivo. ING subunits are probably crucial for acetylation of chromatin substrates.
2848	ING4 complex (ING4, MYST2, C1orf149, PHF16)		Human	Q9HAF1,Q9UNL4,O95251,Q92613	64769,51147,11143,9767	MI:0069- mass spectrometry studies of complexes | MI:0004- affinity chromatography technologies	16387653	10.03.01,41.05.16	ING4 associates with the HBO1 HAT required for normal progression through S phase and the majority of histone H4 acetylation in vivo. ING subunits are probably crucial for acetylation of chromatin substrates.
2849	ITGAV-ITGB3-NOV complex	integrin complex	Human	P06756,P05106,P48745	3685,3690,4856	MI:0004- affinity chromatography technologies	12902636	16.01,34.07,77.03.03.02	The C-terminal domain of NOV is involved in the interaction with integrins.
285	PCNA-MLH1-PMS1 complex		Human	P40692,P12004,P54277	4292,5111,5378	MI:0107- surface plasmon resonance	16303135	10.01.03,10.01.05.01,70.10	The authors show that PCNA interacts with MSH2-MSH6 with a higher affinity than with MLH1-PMS1. PCNA acts as a scaffold for consecutive protein-protein interactions.
2850	ITGA5-ITGB1-FN-1-NOV complex	integrin complex	Human	P02751,P08648,P05556,P48745	2335,3678,3688,4856	MI:0004- affinity chromatography technologies | MI:0019- coimmunoprecipitation	12902636	16.01,34.07,77.03.03.02	The involvement of alpha5-beta1 in the process of endothelial cell adhesion to NOV was mediated by fibronectin.
2851	ING2 complex		Human	P29374,Q9HCU9,Q5PSV4,Q13547,Q92769,Q9H160,Q09028,Q16576,Q9H0E3,O75446,Q96ST3,Q9H7L9	5926,25855,84312,3065,3066,3622,5928,5931,79595,8819,25942,64426	MI:0069- mass spectrometry studies of complexes | MI:0004- affinity chromatography technologies	16387653	10.01.09.05,10.03.01,14.07.04,40.10.02,41.05.16,42.10.03,70.10	ING2 is in an HDAC complex similar to ING1. ING subunits are probably crucial for acetylation of chromatin substrates.
2852	Brg1-based SWI/SNF chromatin remodeling complex		Human	O96019,Q12824,Q92922,Q8TAQ2	86,6598,6599,6601	MI:0047- far western blotting	16387653	10.01.09.05,10.03.01,11.02.03.04
2853	ITGA5-ITGB1-CAL4A3 complex	integrin complex	Human	P39060,P08648,P05556	80781,3678,3688	MI:0004- affinity chromatography technologies | MI:0019- coimmunoprecipitation	12682293	18.02.01.02.05	Endostatin binding to alpha5-beta1 integrin leads to the inhibition of focal adhesion kinase/c-Raf/MEK1/2/p38/ERK1 mitogen-activated protein kinase pathway, with no effect on phosphatidylinositol 3-kinase/Akt/mTOR/4E-BP1 and Cap-dependent translation.
2858	HBO1 complex		Human	Q9HAF1,Q9UNL4,Q8WYH8,O95251,Q9NQC1,Q92613,Q6IE81	64769,51147,84289,11143,23338,9767,79960	MI:0047- far western blotting	16387653	10.03.01,40.10.02	ING subunits are probably crucial for acetylation of chromatin substrates.
2859	ING5 complex		Human	O95696,P55201,Q9ULD4,Q9HAF1,Q8WYH8,O95251,Q92794,Q8WYB5,Q9NQC1,Q92613,Q6IE81	23774,7862,27154,64769,84289,11143,7994,23522,23338,9767,79960	MI:0047- far western blotting	16387653	10.03.01,40.10.02	ING5 HAT complexes interact with the MCM helicase and are essential for DNA replication to occur during S phase. ING subunits are probably crucial for acetylation of chromatin substrates.
286	PCNA-MSH2-MSH6 complex		Human	P43246,P52701,P12004	4436,2956,5111	MI:0107- surface plasmon resonance	16303135	10.01.03,10.01.05.01,70.10	The authors show that PCNA interacts with MSH2-MSH6 with a higher affinity than with MLH1-PMS1.
2860	DSIF complex (DRB sensitivity-inducing factor complex)		Human	P63272,O00267	6827,6829	MI:0007- anti tag coimmunoprecipitation	10075709	11.02.03.01.04,11.02.03.04.03,18.01.07,18.02.01,70.10	DSIF represses transcription in the presence of DRB (inhibitor of transcription elongation), thereby inducing DRB sensitivity. SPT5 forms a stable complex with SPT4 and interacts directly with the largest subunit of RNA-Polymerase II.
2863	Serine-palmitoyltransferase (SPT) complex		Human	O15269,O15270,Q9NUV7	10558,9517,55304	MI:0019- coimmunoprecipitation	17023427	01.06.02.03,18.02.01.01
287	ARC-L complex		Human	P24863,P49336,Q15648,Q93074,Q9UHV7,O60244,Q96RN5,Q9NVC6,Q13503,Q9ULK4,O75448,Q71SY5,O75586,O43513	892,1024,5469,9968,9969,9282,51586,9440,9412,9439,9862,81857,10001,9443	MI:0029- cosedimentation through density gradients | MI:0004- affinity chromatography technologies	11834832	16.01,18.01.07,18.02.09,70.10.03	Experiemts show that the transcription coactivator ARC is required for SREBP (sterol regulatory element binding protein) control of cholesterol and lipid homeostasis. The activator-recruited cofactor ARC consists of the two distinct multisubunit complexes ARC-L and CRSP- Information about four small components of the protein complex is not available in the article. Several identical subunits appe…
2872	ITGA2b-ITGB3-CD9-GP1b-CD47 complex	integrin complex	Human	Q08722,P21926,P08514,P05106,(P07359,P13224)	961,928,3674,3690,(2811,2812)	MI:0019- coimmunoprecipitation	10429193	18.01.07,34.07,70.02,73.03.07	The isolation of this complex was independent of platelet activation, although a twofold increase in the quantity of CD9 complex was seen after platelet activation by alpha-thrombin in the presence of CaCl2 compared with that present in EDTA.
2875	BRD4-P-TEFb complex		Human	O60885,O60563,P50750	23476,904,1025	MI:0006- anti bait coimmunoprecipitation | MI:0402- chromatin immunoprecipitation assays | MI:0007- anti tag coimmunoprecipitation	16109376	01.04,11.02.03.01.04,11.02.03.04.01,18.01.01,18.02.01.01,70.10	BRD4 interacts with p-TEFb through its bromodomain. Recruitment of P-TEFb to a promoter was dependent on Brd4 and was enhanced by an increase in chromatin acetylation.
2879	CD20-LCK-FYN-p75/80 complex		Human	P06241,P06239,P11836	2534,3932,931	MI:0019- coimmunoprecipitation	7545683	30.01.05.01.05,73.03.07.02.01.02	Lck accounted for most of the PTK activity in the CD20 complex.		At the time of annotation, the identity of the additional member p75/80 of the protein complex was not known.
2880	SCF subcomplex (WEE1, SKP2, BTRC)		Human	Q5W141,Q13309,P30291	8945,6502,7465	MI:0019- coimmunoprecipitation	15070733	10.03.01.01.11,14.07.03,14.07.05,14.13
2881	Ubiquitin E3 ligase (CUL1, RBX1, SKP1A)		Human	Q13616,P62877,P63208	8454,9978,6500	MI:0019- coimmunoprecipitation	15070733	10.03.01.01.11,14.07.03,14.07.05,14.13.01.01	Ubiquitin E3 ligases covalently attach ubiquitin to a lysine residue on a target protein. Polyubiquitination marks proteins for degradation by the proteasome.		Hemagglutinin (HA-)tagged F-box proteins were also found in this study (not further specified).
2882	ITGA5-ITGB3-COL6A3 complex	integrin complex	Human	P12111,P08648,P05106	1293,3678,3690	MI:0004- affinity chromatography technologies	8387021	16.01,34.07,70.02,70.27.01
2884	Respiratory chain complex I (early intermediate NDUFAF1 assembly), mitochondrial	NADH:ubiquinone oxidoreductase (EC 1.6.5.3) incomplete intermediate	Human	P03886,P56556,Q16795,Q9Y375,O95139,O75489,O75251	4535,4700,4704,51103,4712,4722,374291	MI:0019- coimmunoprecipitation | MI:0276- blue native page	17557076	02.11.05,02.13.03,14.10,20.01.15,70.16.05	Complex I is the first multiprotein complex of the OXPHOS system and participates in the formation of a proton gradient across the inner mitochondrial membrane coupled to transfer of electrons from NADH to ubiquinone. NDUFAF1 is a crucial component in the early assembly of complex I but not of the mature holoenzyme.	Involved in mitochondrial diseases, cardioencephalomyopathy (gene CIA30), deficiency in fibroblasts.
2885	ITGAV-ITGB1-SPP1 complex	integrin complex	Human	P06756,P05556,P10451	3685,3688,6696	MI:0004- affinity chromatography technologies	7532190	16.01,34.07,70.02
2886	Respiratory chain complex I (incomplete intermediate ND1, ND2, ND3, CIA30 assembly), mitochondrial	NADH:ubiquinone oxidoreductase (EC 1.6.5.3) incomplete intermediate	Human	P03886,P03891,P03897,Q9Y375	4535,4536,4537,51103	MI:0019- coimmunoprecipitation	17557076	02.11.05,02.13.03,14.10,20.01.15,70.16.05	Complex I is the first multiprotein complex of the OXPHOS system and participates in the formation of a proton gradient across the inner mitochondrial membrane coupled to transfer of electrons from NADH to ubiquinone.
2890	Notch1-fraction 30 complex	CSL-NotchIC-Mastermind complex	Human	Q92585,P46531,Q06330	9794,4851,3516	MI:0071- molecular sieving | MI:0006- anti bait coimmunoprecipitation	11997524	11.02.03.04.01,16.03.01,30.05.02.14,70.10	Complex formation is required for neoplastic transformation by Notch. MAML1 promotes association between NotchIC (intracellular domain of Notch) and RBPSUH (CSL). NotchIC binding to CSL displaces corepressors from CSL, leading to the binding of the transcriptional coactivator MAML1 to the complex.	Notch1 is involved in human cancer.
2892	BCR-ABL (p185 fusion protein)-GRB2 complex		Human	Q13745,P62993	0,2885	MI:0006- anti bait coimmunoprecipitation | MI:0096- pull down	8112292	30.01.05.01.05,30.01.05.05	It was shown that Grb2 binds to the Tyr177 autophosphorylation site on Bcr-Abl.	Chimeric bcr-abl oncogene is involved in Philadelphia chromosome positive (Ph+) chronic myelogenous leukemia (CML) and acute lymphoblastic leukemia (Ph+ ALL).
2893	BCR-ABL (p210 fusion protein)-GRB2-SOS1 complex		Human	A1Z199,P62993,Q07889	0,2885,6654	MI:0006- anti bait coimmunoprecipitation	8112292	30.01.05.01.05,30.01.05.05	It was shown that Grb2 binds to the Tyr177 autophosphorylation site on Bcr-Abl.	Chimeric bcr-abl oncogene is involved in Philadelphia chromosome positive (Ph+) chronic myelogenous leukemia (CML) and acute lymphoblastic leukemia (Ph+ ALL).
2895	SHC-GRB2 complex		Human	P62993,P29353	2885,6464	MI:0006- anti bait coimmunoprecipitation	8112292	30.01.05	Bcr-Abl proteins induce the formation of a complex between tyrosine phosphorylated Shc and Grb2. Co-precipitation analysed in R1-p185, R1-p210 and in Ph(+) leucemic cell lines. No co-precipitation seen in parental R1 cells.	Chimeric bcr-abl oncogene is involved in Philadelphia chromosome positive (Ph+) chronic myelogenous leukemia (CML) and acute lymphoblastic leukemia (Ph+ ALL).
2896	ITGA2b-ITGB3-CD47-FAK complex		Human	Q08722,P08514,P05106,Q05397	961,3674,3690,5747	MI:0004- affinity chromatography technologies | MI:0019- coimmunoprecipitation	9169439	16.01,34.07,73.03.07	Activation of platelets with the agonist peptide 4N1K results in the association of FAK with the IAP-alpha-IIb-beta3 complex.
2897	RBPJ-NotchIC-Mastermind complex	Mam1-RBPJ-Notch1IC complex	Human	Q92585,P46531,Q06330	9794,4851,3516	MI:0006- anti bait coimmunoprecipitation	11390662	11.02.03.04.01,16.03.01,30.05.02.14,70.10	Complex formation is required for neoplastic transformation by Notch. MAML1 promotes association between NotchIC (intracellular domain of Notch) and RBPSUH (CSL). NotchIC binding to CSL displaces corepressors from CSL, leading to the binding of the transcriptional coactivator MAML1 to the complex.	Notch1 is involved in human cancer.
2898	Respiratory chain complex I (intermediate I/200kD and III/250kD), mitochondrial	NADH:ubiquinone oxidoreductase (EC 1.6.5.3) subcomplex I and III	Human	Q16795,O75306,O75489	4704,4720,4722	MI:0019- coimmunoprecipitation | MI:0276- blue native page	12941961	02.11.05,02.13.03,14.10,20.01.15,70.16.05	Complex I is the first multiprotein complex of the OXPHOS system and participates in the formation of a proton gradient across the inner mitochondrial membrane coupled to transfer of electrons from NADH to ubiquinone. Intermediate I and III show the same components (therefore annotated as one entry only) but different molecular weights.
29	PA28gamma complex		Human	P61289	10197	MI:0226- ion exchange chromatography | MI:0071- molecular sieving	9325261	14.13.01.01,16.01,18.01.07,18.02.01.01.03,70.03,70.10			According to gel filtration chromatography experiments, the protein complex probably consists of seven identical subunits.
290	MSH2-MLH1-PMS2-PCNA DNA-repair initiation complex		Human	P40692,P43246,P12004,P54278	4292,4436,5111,5395	MI:0006- anti bait coimmunoprecipitation	9469823	10.01.05.01,16.03.01,32.01.09,70.10	Formation of the initiation complex is ATP-dependent.
2901	Respiratory chain complex I (intermediate IV/310kD), mitochondrial	NADH:ubiquinone oxidoreductase (EC 1.6.5.3) subcomplex IV	Human	P03886,Q16795,O75306,O75489	4535,4704,4720,4722	MI:0019- coimmunoprecipitation | MI:0276- blue native page	12941961	02.11.05,02.13.03,14.10,20.01.15,70.16.05	Complex I is the first multiprotein complex of the OXPHOS system and participates in the formation of a proton gradient across the inner mitochondrial membrane coupled to transfer of electrons from NADH to ubiquinone.
2903	Respiratory chain complex I (intermediate V/380kD and VI/480kD), mitochondrial	NADH:ubiquinone oxidoreductase (EC 1.6.5.3) subcomplex V and VI	Human	P03886,O43678,Q16795,O75306,O75489	4535,4695,4704,4720,4722	MI:0019- coimmunoprecipitation | MI:0276- blue native page	12941961	02.11.05,02.13.03,14.10,20.01.15,70.16.05	Complex I is the first multiprotein complex of the OXPHOS system and participates in the formation of a proton gradient across the inner mitochondrial membrane coupled to transfer of electrons from NADH to ubiquinone. Intermediate V and VI show the same components (therefore annotated as one entry only) but different molecular weights.
2904	Respiratory chain complex I (intermediate VII/650kD), mitochondrial	NADH:ubiquinone oxidoreductase (EC 1.6.5.3) subcomplex VII	Human	P03886,O43678,P56556,Q16795,O75306,O75489,O43181,O43920,O75251,P19404	4535,4695,4700,4704,4720,4722,4724,4725,374291,4729	MI:0019- coimmunoprecipitation | MI:0276- blue native page	12941961	02.11.05,02.13.03,14.10,20.01.15,70.16.05	Complex I is the first multiprotein complex of the OXPHOS system and participates in the formation of a proton gradient across the inner mitochondrial membrane coupled to transfer of electrons from NADH to ubiquinone.
2906	Respiratory chain complex I (intermediate II/230kD), mitochondrial	NADH:ubiquinone oxidoreductase (EC 1.6.5.3) subcomplex II	Human	O43181,O75251,P19404	4724,374291,4729	MI:0019- coimmunoprecipitation | MI:0276- blue native page	12941961	02.11.05,02.13.03,14.10,20.01.15,70.16.05	Complex I is the first multiprotein complex of the OXPHOS system and participates in the formation of a proton gradient across the inner mitochondrial membrane coupled to transfer of electrons from NADH to ubiquinone.
2907	RBP-Jkappa-Notch1 complex		Human	P46531,Q06330	4851,3516	MI:0412- electrophoretic mobility supershift assay	12374742	11.02.03.04.01,16.03.01,30.05.02.14,70.10
2908	RBP-Jkappa-SHARP complex		Human	Q06330,Q96T58	3516,23013	MI:0412- electrophoretic mobility supershift assay	12374742	11.02.03.04.03,16.03.01,30.05.02.14,70.10
2909	PLC-gamma-2-Syk-LAT-FcR-gamma complex		Human	P12314,O43561,P16885,P43405	2209,27040,5336,6850	MI:0096- pull down	10469124	30.01.09.11,30.05.01.12,36.25.16.09,73.03.07.03	Analyses done with different GST-PLC-gamma-2 fusion proteins from resting and CRP (collagen-related peptide) stimulated platelets.
291	MSH2-MLH1-PMS2 DNA-repair initiation complex		Human	P40692,P43246,P54278	4292,4436,5395	MI:0006- anti bait coimmunoprecipitation	9469823	10.01.05.01,16.03.01,70.10	Formation of the initiation complex is ATP-dependent.
2910	PLC-gamma-2-Lyn-FcR-gamma complex		Human	P12314,P07948,P16885	2209,4067,5336	MI:0019- coimmunoprecipitation	10469124	30.01.09.11,30.05.01.12,36.25.16.09,73.03.07.03	Analyses done with different GST-PLC-gamma-2 fusion proteins from resting and CRP (collagen-related peptide) stimulated platelets. PLC-gamma-2 associates in vivo with Lyn and FcR gamma chain. The identity of Lyn was confirmed by sequential immunoprecipitation after the kinase assay.
2911	SMRT-SKIP-CBF1 complex		Human	Q9Y618,Q06330,Q13573	9612,3516,22938	MI:0428- imaging techniques	11509665	11.02.03.04,14.04,30.05.02.14,70.10	CIR seems to tether SKIP to SMRT.
2912	PLC-gamma-2-SLP-76 complex		Human	Q13094,P16885	3937,5336	MI:0019- coimmunoprecipitation	10469124	30.01.09.11,30.05.01.12,36.25.16.09,73.03.07.03	Analyses done with GST-PLC-gamma-2SH2(C) fusion protein from resting and CRP (collagen-related peptide) stimulated platelets. PLC-gamma-2 associates directly with SLP-76 and LAT.
2913	PLC-gamma-2-LAT complex		Human	O43561,P16885	27040,5336	MI:0019- coimmunoprecipitation	10469124	30.01.09.11,30.05.01.12,36.25.16.09,73.03.07.03	Analyses done with GST-PLC-gamma-2SH2(C) fusion protein from resting and CRP (collagen-related peptide) stimulated platelets. PLC-gamma-2 associates directly with SLP-76 and LAT.
2914	Respiratory chain complex I (beta subunit) mitochondrial	NADH:ubiquinone oxidoreductase (EC 1.6.5.3) beta subunit	Human	P03905,P03915,O00483,O14561,O75438,O96000,Q9NX14,O95178,O43676,O95168,O43674,O95139,P17568,O95169,Q9Y6M9,O95298	4538,4540,4697,4706,4707,4716,54539,4708,4709,4710,4711,4712,4713,4714,4715,4718	MI:0276- blue native page | MI:0063- prediction	15317750	02.11.05,02.13.03,14.10,20.01.15,70.16.05	Complex I couples the transfer of two electrons from NADH to ubiquinone to the translocation of four protons across the mitochondrial inner membrane. Complex I is an L-shaped molecule with one arm embedded in the mitochondrial inner membane and one arm protruding into the matrix, the peripheral arm. The assembly of complex I is a semi-sequential process in which different preassembled subcomplexe…		The authors assume an additional component (homolog to the bovine 10.6K protein).
2917	Grb2-Sos complex, Fc receptor gamma-R1 stimulated		Human	P62993,Q07889	2885,6654	MI:0019- coimmunoprecipitation	9716598	30.05.01.12,36.25.16	In literature it has been shown that Grb2 binds to the guanine nucleotide exchange factor Sos, leading to activation of Ras.
2918	Ku antigen-YY1-alphaMyHC promoter complex	Ku70-Ku80-YY1-alphaMyHC promoter complex	Human	P13010,P12956,P25490	7520,2547,7528	MI:0412- electrophoretic mobility supershift assay | MI:0006- anti bait coimmunoprecipitation	15367688	11.02.03.04.03,16.03.01,70.10	Ku complex binds to the human alphaMyHC promoter and represses alphaMyHC expression. Ku70 and YY1 protein levels are increased in patients with heart failure.	Human heart failure
2919	Respiratory chain complex I (gamma subunit) mitochondrial	NADH:ubiquinone oxidoreductase (EC 1.6.5.3) gamma subunit	Human	P03886,P03891,P03897,P03901,P03923,O15239,O95299,O95167,P56556,P51970,Q16795,O43677,O43920	4535,4536,4537,4539,4541,4694,4705,4696,4700,4702,4704,4717,4725	MI:0276- blue native page | MI:0063- prediction	15317750	02.11.05,02.13.03,14.10,20.01.15,70.16.05	Complex I couples the transfer of two electrons from NADH to ubiquinone to the translocation of four protons across the mitochondrial inner membrane. Complex I is an L-shaped molecule with one arm embedded in the mitochondrial inner membane and one arm protruding into the matrix, the peripheral arm. The assembly of complex I is a semi-sequential process in which different preassembled subcomplexe…
292	MutL-alpha complex	MLH1-PMS2 complex	Human	P40692,P54278	4292,5395	MI:0029- cosedimentation through density gradients	7892206	10.01.05.01,16.03.01,32.01.09,70.10
2920	Respiratory chain complex I (lambda subunit) mitochondrial	NADH:ubiquinone oxidoreductase (EC 1.6.5.3) lambda subunit	Human	Q86Y39,Q9UI09,Q9P0J0,O43678,Q16718,O95182,P28331,O75306,O75489,O43181,O75380,O75251,O00217,P49821,P19404,P56181	126328,55967,51079,4695,4698,4701,4719,4720,4722,4724,4726,374291,4728,4723,4729,4731	MI:0276- blue native page | MI:0063- prediction	15317750	02.11.05,02.13.03,14.10,20.01.15,70.16.05	Complex I couples the transfer of two electrons from NADH to ubiquinone to the translocation of four protons across the mitochondrial inner membrane. Complex I is an L-shaped molecule with one arm embedded in the mitochondrial inner membane and one arm protruding into the matrix, the peripheral arm. The assembly of complex I is a semi-sequential process in which different preassembled subcomplexe…
2921	SHARP-CtBP complex		Human	Q13363,P56545,Q96T58	1487,1488,23013	MI:0007- anti tag coimmunoprecipitation	16287852	11.02.03.04.03,16.03.01,30.05.02.14,70.10	CtBP augments SHARP-mediated repression.
2922	LAT-PLC-gamma-1-p85-GRB2-SOS signaling complex, C305 activated		Human	P62993,O43561,P27986,P19174,Q07889	2885,27040,5295,5335,6654	MI:0019- coimmunoprecipitation	9489702	30.01.09.11,30.05.01.12,36.25.16.03.03	The authors show that upon tyrosine phosphorylation, LAT binds Grb2, PLC-gamma1, the p85 subunit of PI3K, and other critical signaling molecules. They provide evidence that LAT plays an important role in linking the TCR to cellular activation.
2923	SHARP-CtBP1-CtIP complex		Human	Q13363,Q99708,Q96T58	1487,5932,23013	MI:0007- anti tag coimmunoprecipitation	16287852	11.02.03.04.03,16.03.01,30.05.02.14,70.10	CtIP and CtBP augment SHARP-mediated repression.
2930	SHARP-CtIP-RBP-Jkappa complex		Human	Q99708,Q06330,Q96T58	5932,3516,23013	MI:0007- anti tag coimmunoprecipitation	16287852	11.02.03.04.03,16.03.01,30.05.02.14,70.10	The ternary complex is formed only when both SHARP and CtIP are expressed.
2931	SHARP-CtBP1-CtIP-RBP-Jkappa corepressor complex		Human	Q13363,Q99708,Q06330,Q96T58	1487,5932,3516,23013	MI:0232- transcriptional complementation assay | MI:0004- affinity chromatography technologies	16287852	11.02.03.04.03,16.03.01,30.05.02.14,70.10	The corepressor complex containing CtIP/CtBP probably facilitates RBP-Jkappa/SHARP-mediated repression of Notch target genes.
2936	Ecsit complex (ECSIT, MT-CO2, GAPDH, TRAF6, NDUFAF1)		Human	Q9BQ95,P04406,P00403,Q9Y375,Q9Y4K3	51295,2597,4513,51103,7189	MI:0047- far western blotting	17344420	14.10,70.16	Ecsit is a cytosolic adaptor protein essential for inflammatory response and embryonic development via the Toll-like and BMP (bone morphogenetic protein) signal transduction pathways, respectively. Here, a mitochondrial function for Ecsit (an evolutionary conserved signaling intermediate in Toll pathways) in the assembly of mitochondrial complex I (NADH:ubiquinone oxidoreductase) has also been de…
2937	PTF1-bHLH complex		Human	Q7RTS3,Q99081	256297,6938	MI:0412- electrophoretic mobility supershift assay	11562365	11.02.03.04,16.03.01,41.05.04,47.03.11.09,70.10,77.03.11.09	PTF1, containing P48 and a form of HEB, can bind to and mediate the acinar activity of the A element of the ELA1 gene enhancer.
2938	Ecsit complex (ECSIT, NDUFS3, TOM20)		Human	Q9BQ95,O75489,Q15388	51295,4722,9804	MI:0019- coimmunoprecipitation	17344420	14.10,70.16	Ecsit is a cytosolic adaptor protein essential for inflammatory response and embryonic development via the Toll-like and BMP (bone morphogenetic protein) signal transduction pathways, respectively. Here, a mitochondrial function for Ecsit (an evolutionary conserved signaling intermediate in Toll pathways) in the assembly of mitochondrial complex I (NADH:ubiquinone oxidoreductase) has also been de…
2939	Ecsit complex (ECSIT, MT-CO2, NDUFA1, MT-ND1, TRAF6, NDUFAF1)		Human	Q9BQ95,P00403,P03886,O15239,Q9Y375,Q9Y4K3	51295,4513,4535,4694,51103,7189	MI:0019- coimmunoprecipitation	17344420	14.10,70.16	Ecsit is a cytosolic adaptor protein essential for inflammatory response and embryonic development via the Toll-like and BMP (bone morphogenetic protein) signal transduction pathways, respectively. Here, a mitochondrial function for Ecsit (an evolutionary conserved signaling intermediate in Toll pathways) in the assembly of mitochondrial complex I (NADH:ubiquinone oxidoreductase) has also been de…
2942	Ecsit complex (ECSIT, NDUFS3, NDUFAF1)		Human	Q9BQ95,Q9Y375,O75489	51295,51103,4722	MI:0047- far western blotting	17344420	14.10,70.16	Ecsit is a cytosolic adaptor protein essential for inflammatory response and embryonic development via the Toll-like and BMP (bone morphogenetic protein) signal transduction pathways, respectively. Here, a mitochondrial function for Ecsit (an evolutionary conserved signaling intermediate in Toll pathways) in the assembly of mitochondrial complex I (NADH:ubiquinone oxidoreductase) has also been de…
2943	Respiratory chain complex I (incomplete NDUFAF1 assembly), mitochondrial	NADH:ubiquinone oxidoreductase (EC 1.6.5.3) incomplete intermediate	Human	P03886,Q9Y375	4535,51103	MI:0019- coimmunoprecipitation | MI:0047- far western blotting	16218961	02.11.05,02.13.03,14.10,20.01.15,70.16.05	Complex I is the first multiprotein complex of the OXPHOS system and participates in the formation of a proton gradient across the inner mitochondrial membrane coupled to transfer of electrons from NADH to ubiquinone. NDUFAF1 is a crucial component in the early assembly/stability of complex I.
2944	Notch1-p56lck-PI3K complex		Human	P06239,P46531,P27986	3932,4851,5295	MI:0006- anti bait coimmunoprecipitation | MI:0007- anti tag coimmunoprecipitation	14583609	11.02.03.04.01,30.05.02.14,40.10.02.01,43.03.07.02.01.02,73.03.07.02.01.02	Anti-apoptotic function may result from elevated expression of anti-apoptotic genes like IAP-2, Bcl-xl or FLIP.
2945	RBP-Jkappa-RING1-KyoT2 complex		Human	Q13642,Q06330,Q06587	2273,3516,6015	MI:0007- anti tag coimmunoprecipitation	14999091	11.02.03.04.03,16.03.01,18.01.07,18.02.09,30.05.02.14,70.10	Overexpression of RING1 And KyoT2 inhibits transactivation of RBP-Jkappa by Notch.
2946	YY1-Notch1-RBP-Jkappa complex		Human	P46531,Q06330,P25490	4851,3516,7528	MI:0029- cosedimentation through density gradients | MI:0006- anti bait coimmunoprecipitation | MI:0402- chromatin immunoprecipitation assays	12913000	11.02.03.04.01,16.03.01,30.05.02.14,70.10,73.03.01,75.03.03.01	YY1 indirectly binds to CBF1-response element via association with the intracellular domain of Notch1 (N1IC). N1IC interacts directly with CBF1(RBP-Jkappa).
2947	YY1-Notch1 complex		Human	P46531,P25490	4851,7528	MI:0029- cosedimentation through density gradients | MI:0006- anti bait coimmunoprecipitation | MI:0402- chromatin immunoprecipitation assays	12913000	16.03.01,30.05.02.14,70.10,73.03.01,75.03.03.01	Transcription factor Ying Yang 1 (YY1) is associated with exogenous N1IC in human K562 erythroleukemic cells. The ankyrin (ANK) domain of N1IC and zinc finger domains of YY1 are essential for the association of N1IC and YY1.
2948	Respiratory chain complex I (incomplete intermediate), mitochondrial	NADH:ubiquinone oxidoreductase (EC 1.6.5.3) incomplete intermediate	Human	O95299,Q16795,O95169,P28331,O75306,O43181,O75380,O75251,P49821,P19404,P56181	4705,4704,4714,4719,4720,4724,4726,374291,4723,4729,4731	MI:0276- blue native page | MI:0047- far western blotting	17438127	02.11.05,02.13.03,14.10,20.01.15,70.16.05	Complex I is the first multiprotein complex of the OXPHOS system and participates in the formation of a proton gradient across the inner mitochondrial membrane coupled to transfer of electrons from NADH to ubiquinone.
2955	LCK-SLP76-PLC-gamma-1-LAT complex, pervanadate-activated		Human	O43561,P06239,Q13094,P19174	27040,3932,3937,5335	MI:0019- coimmunoprecipitation	16938345	30.05.01.12,36.25.16.03.03	The authors show that in pervanadate-treated Jurkat cells, but not in J.CaM1.6 cells, three tyrosine-phosphorylated proteins with molecular weights about 59, 76 and 150 Kd, corresponding to Lck, SLP76, PLC-gamma-1 were co-precipitated with LAT.
2956	PLC-gamma-1-LAT-c-CBL complex, OKT3 stimulated		Human	P22681,O43561,P19174	867,27040,5335	MI:0019- coimmunoprecipitation	16938345	30.05.01.12,36.25.16.03.03	The authors show that upon OKT3 stimulation, an extensive phosphorylation of LAT was seen in J2.LAT cells, but the phosphorylation of LAT F171F191 was barely detectable.
2957	LAT-GRB2 complex, Fyn-mLck(KA) or Syk kinase activated		Human	P62993,O43561	2885,27040	MI:0019- coimmunoprecipitation	16938345	30.05.01.12,36.25.16.03.03	The authors show that in the absence of a kinase, the association of LAT and Grb2 was not detected. Grb2 was co-precipitated with LAT, but not with LATF171F191, in the presence of Fyn, mLck(KA) or Syk kinases.
2958	SMAD1-CBP complex		Human	Q92793,Q15797	1387,4086	MI:0007- anti tag coimmunoprecipitation	10673036	10.01.09.05,11.02.03.04.01,14.07.04,30.05.01.18.01,42.10.03,70.10	SMAD1 stimulates transcription cooperatively with CBP.
2960	SLP-76-PLC-gamma-1-ITK complex, alpha-TCR stimulated		Human	Q08881,Q13094,P19174	3702,3937,5335	MI:0019- coimmunoprecipitation	17148460	30.01.05.01.05,30.01.09.11	The authors speculate that SLP-76 may activate PLC-gamma-1 by regulating the ITK-mediated phosphorylation of PLC-gamma-1 at Tyr783.
2961	SLP-76-PLC-gamma-1-VAV complex, alpha-TCR stimulated		Human	Q13094,P19174,P15498	3937,5335,7409	MI:0019- coimmunoprecipitation	17148460	30.01.05,30.01.09.11	SLP-76 inducibly associated with both Vav and catalytically active ITK, which efficiently phosphorylated a PLC-gamma1 fragment at Tyr783 in vitro.
2962	CRK-BCAR1-DOCK1 complex		Human	P56945,P46108,Q14185	9564,1398,1793	MI:0019- coimmunoprecipitation	11146654	30.05.02.26,36.25.16.01.03,40.10.02.04,73.03.07.02.03	Alpha(v)beta5 integrin binds to the apoptotic cell for recruitment of this complex to the membrane.
2963	ITK-SLP-76 complex, anti-TCR stimulated		Human	Q08881,Q13094	3702,3937	MI:0006- anti bait coimmunoprecipitation | MI:0007- anti tag coimmunoprecipitation	17420479	30.01.05.01.05,30.01.09.11,36.25.16.03.03,73.03.07.02.01.02	The authors show that catalytically active ITK is found primarily in complex with SLP-76. Further they demonstrate that a continued interaction with SLP-76 is required to maintain ITK in an active state.
2966	NuMA-LGN-G-alpha-i-1 complex		Human	P63096,P81274,Q14980	2770,29899,4926	MI:0096- pull down | MI:0007- anti tag coimmunoprecipitation	15537540	10.03.01,10.03.05.01	The authors propose that the trimeric NuMA-LGN-G-alpha complex regulates the interaction of aster MTs with the cell cortex. They analyzed with a FRET biosensor that LGN behaves as a conformational switch: in its closed state, the N and C termini interact, but NuMA or G-alpha-i can disrupt this association, allowing LGN to interact simultaneously with both proteins, resulting in their cortical loc…
2968	Axin-SMAD3 complex		Human	O15169,P84022	8312,4088	MI:0007- anti tag coimmunoprecipitation	11438668	30.05.01.18.01,70.03	Phosphorylation of SMAD3 by T(beta)R-I is faciliated in the presence of Axin. In the absence of ligand stimulation, Axin was colocalized with Smad3 in the cytoplasm in vivo. Upon receptor activation, Smad3 was strongly phosphorylated by TGF-beta type I receptor (TbetaR-I) in the presence of Axin, and dissociated from TbetaR-I and Axin.
2969	mTORC2 complex (mTOR/FRAP1, LST8, mAVO3/RICTOR)		Human	P42345,Q9BVC4,Q6R327	2475,64223,253260	MI:0019- coimmunoprecipitation	15467718	40.01,42.04.03	mTORC1 and mTORC2 constitute a primordial signalling network conserved in eukaryotic evolution to control the fundamental process of cell growth.
297	PCNA-DNA polymerase delta complex		Human	P12004,P28340,P49005,Q15054,Q9HCU8	5111,5424,5425,10714,57804	MI:0071- molecular sieving | MI:0006- anti bait coimmunoprecipitation | MI:0096- pull down	11328591	10.01.03,10.01.05.01,70.10	PPLD3 stabilizes the polymerase delta complex and increases the affinity of polymerase delta for PCNA.
2970	mTORC1 complex (mTOR/FRAP1, LST8, RAPTOR)		Human	P42345,Q9BVC4,Q8N122	2475,64223,57521	MI:0019- coimmunoprecipitation	15467718	40.01	mTORC1 and mTORC2 constitute a primordial signalling network conserved in eukaryotic evolution to control the fundamental process of cell growth.
2971	ITGA9-ITGB1-VEGFC complex	integrin complex	Human	Q13797,P05556,P49767	3680,3688,7424	MI:0004- affinity chromatography technologies	15590642	34.05.01,34.07,43.03.07.02.01	Alpha9-beta1 directly binds to VEGF-C and -D and contributes to lymphangiogenesis.
2972	ITGA9-ITGB1-VEGFA complex	integrin complex	Human	Q13797,P05556,P15692	3680,3688,7422	MI:0004- affinity chromatography technologies	15590642	41.05.16	Alpha9-beta1 integrin binds the VEGF121 isoform of VEGF-A.
2975	SMAD3-E2F4/5-p107-DP1 complex		Human	Q16254,Q15329,P28749,P84022,Q14186	1874,1875,5933,4088,7027	MI:0007- anti tag coimmunoprecipitation	12150994	30.05.01.18.01,70.03	This complex preexists in the cytoplasm. In response to TGF-beta, this complex moves to the nucleus and associates with SMAD4.
298	VEGF transcriptional complex		Human	P27695,Q16665,P40763,(Q99966,Q99967,Q96RK1)	328,3091,6774,(4435,10370,163732)	MI:0019- coimmunoprecipitation	15735682	11.02.03.04,70.10		This complex regulates Src-dependent hypoxia-induced expression of VEGF in pancreatic and prostate carcinomas.
2985	mTOR-signaling complex	Nutrient-sensitive complex NSC	Human	P42345,Q8N122	2475,57521	MI:0019- coimmunoprecipitation	12150925	40.01	mTOR/RAFT1/FRAP is the target of the immunosuppressive drug rapamycin and the central component of a nutrient- and hormone-sensitive signaling pathway that regulates cell growth.
2989	ITGA9-ITGB1-ADAM8 complex	integrin complex	Human	P78325,Q13797,P05556	101,3680,3688	MI:0004- affinity chromatography technologies	16995821	16.01,34.07,45.03.05.07,75.03.07
299	IRF3-CBP complex		Human	Q14653,(Q99966,Q99967,Q96RK1)	3661,(4435,10370,163732)	MI:0114- x-ray crystallography | MI:0019- coimmunoprecipitation	16154084	11.02.03.04,18.02.09	The crystal structure of IRF-3 in complex with CBP reveals that CBP interacts with a hydrophobic surface on IRF-3, which in latent IRF-3 is covered by its autoinhibitory elements.
2990	mTOR-signaling complex (FRAP1/mTOR, GBL, RAPTOR)		Human	P42345,Q9BVC4,Q8N122	2475,64223,57521	MI:0019- coimmunoprecipitation	12718876	40.01
2991	mTOR-signaling complex (mTOR/FRAP1, RAPTOR)		Human	P42345,Q8N122	2475,57521	MI:0019- coimmunoprecipitation	12150926	40.01
2992	SMAD7-SMURF2 complex		Human	O15105,Q9HAU4	4092,64750	MI:0007- anti tag coimmunoprecipitation	11163210	14.07.05,14.13.01.01,18.01.07,18.02.07,70.03,70.10	SMURF is localized in the nucleus, but binding to SMAD7 induces export to the cytoplasm.
2998	Axin-PP2A A-PP2A C-GSK3-beta-beta-catenin complex		Human	O15169,P35222,P49841,Q15172	8312,1499,2932,5525	MI:0007- anti tag coimmunoprecipitation	11818547	30.05.02.20	The incubation of the lysates with casein kinase I isoform epsilon decreases the association of PP2A C and A with the beta-catenin degradation complex.		The authors describe as additional component of the complex protein phosphatase PP2A C", that couldn't be identified. "
3	BCL6-HDAC7 complex		Human	P41182,Q8WUI4	604,51564	MI:0007- anti tag coimmunoprecipitation	11929873	10.01.09.05,11.02.03.04.03,14.07.04,42.10.03,43.03.07.02.01.01,70.10	Transcriptional repression by BCL6 is thought to be achieved in part by recruiting a repressor complex containing histone deacetylases.
30	PA28 complex	11S REG	Human	Q06323,Q9UL46	5720,5721	MI:0071- molecular sieving | MI:0226- ion exchange chromatography	9325261	14.13.01.01,18.01.07,18.02.01.01.03,70.03	PA28 is a regulatory complex of the 20S proteasome. It acts as proteasome activator and stimulates cleavage after basic, acidic, and most hydrophobic residues in many peptides.
300	PC2 complex		Human	Q9BTT4,O60244,Q9Y2X0,Q9NVC6,Q9H944,Q13503,O75448,Q6P2C8,Q9Y3C7,O75586,O43513,Q9Y2W1	84246,9282,10025,9440,9477,9412,9862,9442,51003,10001,9443,9967	MI:0226- ion exchange chromatography | MI:0071- molecular sieving	10882111	11.02.03.04.01,16.01,70.10	According to the authors, PC2 is a submodule of TRAP/SMCC. Several identical subunits appear in protein complexes like DRIP/ARC, CRSP, NAT, PC2, SMCC and Mediator, indicating that unique classes of transcription activators may share common sets or subsets of cofactors.
3004	APC-Axin-1-beta-catenin complex	23S APC-containing complex	Human	P25054,O15169,P35222	324,8312,1499	MI:0029- cosedimentation through density gradients	16188939	30.05.02.20
3008	60S APC containing complex		Human	P25054,P46940,(Q71U36,P68363,Q9BQE3),(P23258,Q9NRH3)	324,8826,(7846,10376,84790),(7283,27175)	MI:0029- cosedimentation through density gradients | MI:0226- ion exchange chromatography	17126424	42.04.03,70.03,75.03.09	The authors propose that 60S APC is a discrete high molecular weight complex with a novel function in cytoskeletal regulation in epithelial cells apart from its well established role in targeting catenin destruction or its proposed role in microtubule plus end stabilization.
3010	TFIID subcomplex	TFIID (stable core) subcomplex	Human	Q16514,O00268,Q15542,P49848,Q16594	6883,6874,6877,6878,6880	MI:0019- coimmunoprecipitation	16895980	11.02.03.01.01,11.02.03.04,16.03.01,70.10	The subunit stoichiometry is predicted by Sanders et al. (PMID:12138208).
3015	p27-cyclinE-Cdk2 - Ubiquitin E3 ligase (SKP1A, SKP2, CUL1, CKS1B, RBX1) complex		Human	P24864,P24941,P46527,P61024,Q13616,P62877,P63208,Q13309	898,1017,1027,1163,8454,9978,6500,6502	MI:0007- anti tag coimmunoprecipitation	17409098	10.03.01.01,14.07.03,14.07.05,18.02	p27, an important cell cycle regulator, blocks the G1/S transition in cells by binding and inhibiting Cdk2/cyclin A and Cdk2/cyclin E complexes. Ubiquitination and subsequent degradation play a critical role in regulating the levels of p27 during cell cycle progression.	Overexpression of p27 in certain cancer cells prevents DNA replication and tumor formation in nude mice, whereas the loss of p27 has been reported in many human cancers and predicts a poor prognosis in breast, prostate, colon, gastric, lung, and esophageal cancers. In several types of cancers, there is a strong correlation between the loss of p27 and induction of Skp2, a subunit of the SCFSkp2/Ck…
302	INO80 chromatin remodeling complex	INO80 complex	Human	O96019,Q9H9F9,Q9H981,Q6PI98,Q8NBZ0,Q53TQ3,Q9ULG1,Q96EZ8,Q6P4R8,Q9Y265,Q9Y230,P15923,Q9C086	86,79913,93973,125476,283899,54891,54617,10445,4798,8607,10856,6929,83444	MI:0007- anti tag coimmunoprecipitation	16230350	10.01.09.05,16.03.01,16.19.03,42.10.03,70.10.03	INO80 complex exhibits DNA- and nucleosome-activated ATPase activity and catalyzes ATP-dependent nucleosome sliding.
3025	TGF-beta receptor II-TGF-beta3 complex		Human	P10600,P37173	7043,7048	MI:0404- comigration in non denaturing gel electrophoresis	16289576	14.10,16.01,30.05.01.18.01,70.02	TGF-beta 3 binds to TGF-beta receptor type II sequentially.
3026	TGF-beta receptor II-TGF-beta1 complex		Human	P01137,P37173	7040,7048	MI:0404- comigration in non denaturing gel electrophoresis	16289576	14.10,16.01,30.05.01.18.01,70.02	TGF-beta 1 binds to TGF-beta receptor type II sequentially.
3027	TGF-beta receptor II-TGF-beta receptor I-TGF-beta1 complex		Human	P01137,P36897,P37173	7040,7046,7048	MI:0404- comigration in non denaturing gel electrophoresis	16289576	30.05.01.18.01,70.02	TGF-beta receptor I does not bind TGF-beta in the absence of TGF-beta receptor II.
3028	TGF-beta receptor II-TGF-beta receptor I-TGF-beta3 complex		Human	P10600,P36897,P37173	7043,7046,7048	MI:0404- comigration in non denaturing gel electrophoresis	16289576	30.05.01.18.01,70.02	TGF-beta receptor I does not bind TGF-beta in the absence of TGF-beta receptor II.
3032	RNA-induced silencing complex, RISC		Human	Q9UPY3,Q9UKV8,P08238,Q15633	23405,27161,3326,6895	MI:0007- anti tag coimmunoprecipitation	16357216	11.02.03.04.07,11.04,16.03.03,70.03
3033	PAC3-PAC4 complex		Human	Q9BT73,Q5JS54	84262,389362	MI:0007- anti tag coimmunoprecipitation	17707236	14.10	20S proteasome assembly is orchestrated by two distinct pairs of chaperones in mammals, the PAC1-PAC2 complex and the PAC3-PAC4 complex.		Since human PAC4 was not available in the UniProt database at the time of annotation, the orthologous protein from mouse was used.
3034	PAC1-PAC2 complex		Human	O95456,Q969U7	8624,56984	MI:0007- anti tag coimmunoprecipitation	16251969	14.01,14.10	20S proteasome assembly is orchestrated by two distinct pairs of chaperones in mammals, the PAC1-PAC2 complex and the PAC3-PAC4 complex.
3035	LAT2-ITGB1 complex		Human	P05556,Q9UHI5	3688,23428	MI:0019- coimmunoprecipitation	11507094	34.07.01,75.03.09	CD98-beta1 integrin association is required for focal adhesion kinase-dependent phosphoinositol 3-hydroxykinase activation and cellular transformation.
3036	Ubiquitin E3 ligase (SKP1A, SKP2, CUL1, CKS1B, RBX1)		Human	P61024,Q13616,P62877,P63208,Q13309	1163,8454,9978,6500,6502	MI:0007- anti tag coimmunoprecipitation	17409098	10.03.01,14.07.05		Overexpression of p27 in certain cancer cells prevents DNA replication and tumor formation in nude mice, whereas the loss of p27 has been reported in many human cancers and predicts a poor prognosis in breast, prostate, colon, gastric, lung, and esophageal cancers. In several types of cancers, there is a strong correlation between the loss of p27 and induction of Skp2, a subunit of the SCFSkp2/Ck…
3038	SMAD2-SMAD4-FAST1 complex		Human	O75593,Q15796,Q13485	8928,4087,4089	MI:0007- anti tag coimmunoprecipitation	9389648	11.02.03.04.01,16.03.01,30.05.01.18.01,70.10	This complex is built only in the presence of TGF-beta signaling.	SMAD4 is involved in pancreatic carcinoma.
3039	SMAD2-FAST1 complex		Human	O75593,Q15796	8928,4087	MI:0007- anti tag coimmunoprecipitation	9389648	16.03.01,30.05.01.18.01,70.10	TGF-beta induces formation of the SMAD2-FAST1 complex.
304	SRCAP-associated chromatin remodeling complex		Human	O96019,Q9GZN1,Q96CJ1,P0C0S5,Q9Y265,Q9Y230,Q6ZRS2,Q15906,O95619,O43257	86,64431,55840,3015,8607,10856,10847,6944,8089,10467	MI:0007- anti tag coimmunoprecipitation	15647280	10.01.09.05,11.02.03.04.01,42.10.03,70.10
3040	Multisynthetase complex	Aminoacyl tRNAsynthetase multienzyme complex	Human	P14868,O43324,P07814,P41252,Q13155,Q15046,Q9P2J5,P56192,P47897,P54136,Q12904	1615,9521,2058,3376,7965,3735,51520,4141,5859,5917,9255	MI:0028- cosedimentation in solution | MI:0226- ion exchange chromatography	16169847	12.10,70.03,70.10	The characteristic core" complex of aminoacyl tRNAsynthetase in higher eukaryotes is composed of nine synthetase activities. These are specific for arginine, aspartate, glutamate, glutamine, isoleucine, leucine, lysine, methionine, and proline. There are also three auxiliary proteins in the multisynthetase complex: p43, p38, and p18. These are involved in protein-protein interactions within the p…
3041	TGF-beta-receptor type II homodimer complex		Human	P37173	7048	MI:0007- anti tag coimmunoprecipitation	7521335	16.01,30.05.01.18.01,70.02	TGF-beta receptor type II forms a homomeric complex in the absence of the ligand TGF-beta.
3042	TGF-beta-receptor II-TGF-beta1 complex		Human	P01137,P37173	7040,7048	MI:0007- anti tag coimmunoprecipitation	7521335	14.10,16.01,30.05.01.18.01,70.02
3043	BMP2-BRIA complex		Human	P12643,P12644,P36894	650,652,657	MI:0071- molecular sieving	10881198	30.05.01.18.01,41.05.04,45.03.05.05,45.03.05.07
3044	SKI-NCOR1-SIN3A-HDAC1 complex		Human	Q13547,O75376,Q96ST3,P12755	3065,9611,25942,6497	MI:0006- anti bait coimmunoprecipitation	10049357	10.01.09.05,11.02.03.04.03,14.07.04,16.03.01,42.10.03,70.10	The oncogenic form of Ski, v-Ski, which lacks the mSin3A binding domain, abrogates transcriptional repression.
3045	hs4 enhancer complex (faster migrating complex)		Human	P19838,P14859,P09086,Q04206,P25490	4790,5451,5452,5970,7528	MI:0412- electrophoretic mobility supershift assay	14707079	11.02.03.04,16.03.01,30.01.05.01.04,43.03.07.02.01.01,70.10,73.03.07.02.01.01	This complex exists in healthy and malignant B-cell lines.
3046	hs4 enhancer complex (slow migrating complex)		Human	Q01201,P25490	5971,7528	MI:0412- electrophoretic mobility supershift assay | MI:0402- chromatin immunoprecipitation assays | MI:0006- anti bait coimmunoprecipitation	14707079	11.02.03.04,16.03.01,30.01.05.01.04,40.10.02.01,43.03.07.02.01.01,70.10,73.03.07.02.01.01		This complex was observed only in patients with diffuse large B cell lymphoma (DLBCA).
3048	mSin3A complex		Human	Q13547,Q92769,Q09028,Q16576,Q96ST3	3065,3066,5928,5931,25942	MI:0006- anti bait coimmunoprecipitation	9150133	10.01.09.05,11.02.03.04.03,14.07.04,16.03.01,42.10.03,70.10			Three other subunits of the complex were found in the analysis, which have not been further characterized: p250, p180, p30.
305	40S ribosomal subunit, cytoplasmic	small ribosomal subunit, cytoplasmic	Human	P62861,P46783,P62280,P25398,P62277,P62263,P62841,P62244,P62249,P08708,P62269,P39019,P15880,P60866,P63220,P62266,P62847,P62851,P62854,P42677,P62979,P62857,P62273,P23396,P61247,P62701,P46782,P62753,P62081,P62241,P46781,P08865,(P22090,Q8TD47)	2197,6204,6205,6206,6207,6208,6209,6210,6217,6218,6222,6223,6187,6224,6227,6228,6229,6230,6231,6232,6233,6234,6235,6188,6189,6191,6193,6194,6201,6202,6203,3921,(6192,140032)	MI:0363- inferred by author	14681386	12,70.03
3051	MAD-MAX complex		Human	P61244,Q05195	4149,4084	MI:0006- anti bait coimmunoprecipitation	8224841	11.02.03.04.03,16.03.01,70.10	Cell differentiation is accompanied by a change from MYC-MAX complexes (undifferentiated cells) to MAD-MAX complexes (differentiated cells). The ability of MAD to compete with MYC for binding to MAX and to repress MYC transcriptional activation suggests that MAD opposes the function of MYC.
3053	mSin3A-HDAC1-HDAC2 complex		Human	Q13547,Q92769,Q96ST3	3065,3066,25942	MI:0006- anti bait coimmunoprecipitation	9150134	10.01.09.05,11.02.03.04.03,14.07.04,42.10.03,70.10
3054	MAD1-mSin3A-HDAC2 complex		Human	Q92769,Q05195,Q96ST3	3066,4084,25942	MI:0007- anti tag coimmunoprecipitation	9150134	10.01.09.05,11.02.03.04,14.07.04,42.10.03,70.10	MAD-MAX complex functions as transcriptional repressor by recruiting the mSin3A-HDAC complex.
3055	Nop56p-associated pre-rRNA complex	Nop56p-associated pre-ribosomal ribonucleoprotein complex	Human	P62736,P63267,Q8TDN6,Q9NR30,Q08211,Q99848,P68104,P13639,P22087,Q9BVP2,Q92522,P16402,Q99879,P09651,P52272,Q00839,Q9NZI8,Q12905,Q12906,Q9Y383,Q9NX58,Q9BQG0,P55209,P19338,P55769,Q9Y2X3,O00567,Q14978,P06748,Q13610,Q9NW13,P27635,P62906,P62913,P30050,P26373,P40429,P50914,P61313,P18621,Q07020,Q02543,P84098,P46778,P35268,P62829,P62750,P83731,P61254,P61353,P46776,P46779,P47914,P39023,P62888,P62899,P62910,…	59,72,55299,9188,1660,10969,1915,1938,2091,26354,8971,3007,8342,3178,4670,3192,10642,3608,3609,51631,55646,10514,4673,4691,4809,51602,10528,9221,4869,11137,55131,6134,4736,6135,6136,6137,23521,9045,6138,6139,6141,6142,6143,6144,6146,9349,6147,6152,6154,6155,6157,6158,6159,6122,6156,6160,6161,11224,6165,25873,6173,6168,6170,6124,6125,6128,6129,6130,6132,6133,6175,6176,6181,6205,6206,6207,6208,6209…	MI:0007- anti tag coimmunoprecipitation | MI:0069- mass spectrometry studies of complexes	12777385	12.01,70.10	Identification of pre-rRNA species within hNop56p-associated pre-ribosomal ribonucleoprotein complexes, coupled with the known functions of yeast orthologs of the probable trans-acting factors identified in man, demonstrated that hNop56p functions in the early to middle stages of 60 S subunit synthesis.
3056	Microprocessor complex	small Drosha complex (DGCR8-DROSHA)	Human	Q8WYQ5,Q9NRR4	54487,29102	MI:0007- anti tag coimmunoprecipitation | MI:0071- molecular sieving	15531877	11.04,16.03.03,70.10	This complex is responsible for pre-miRNA processing.	DGCR8 is deleted in DiGeorge syndrome.
3057	ITGA10-ITGB1 complex		Human	O75578,P05556	8515,3688	MI:0004- affinity chromatography technologies | MI:0019- coimmunoprecipitation	9685391	40.01.03
3058	ITGA11-ITGB1 complex		Human	Q9UKX5,P05556	22801,3688	MI:0019- coimmunoprecipitation	10464311	16.01,34.05.01
3059	ITGA11-ITGB1-COL1A1 complex	integrin complex	Human	P02452,Q9UKX5,P05556	1277,22801,3688	MI:0019- coimmunoprecipitation | MI:0004- affinity chromatography technologies	10464311	30.05.02.26
306	Ribosome, cytoplasmic		Human	P62861,P27635,P62906,P62913,P30050,P26373,P40429,P50914,P61313,P18621,Q07020,Q02543,P84098,P46778,P35268,P62829,P62750,P83731,P61254,P61353,P46776,P46779,P47914,P39023,P62888,P62899,P62910,P49207,P42766,P18077,Q9Y3U8,P83881,P61927,P61513,P63173,P62891,P36578,P62945,P46777,Q02878,P18124,P62424,P62917,P32969,P05388,P05386,P05387,P46783,P62280,P25398,P62277,P62263,P62841,P62244,P62249,P08708,P62269,…	2197,6134,4736,6135,6136,6137,23521,9045,6138,6139,6141,6142,6143,6144,6146,9349,6147,6152,6154,6155,6157,6158,6159,6122,6156,6160,6161,6164,11224,6165,25873,6173,6167,6168,6169,6170,6124,6171,6125,6128,6129,6130,6132,6133,6175,6176,6181,6204,6205,6206,6207,6208,6209,6210,6217,6218,6222,6223,6187,6224,6227,6228,6229,6230,6231,6232,6233,6234,6235,6188,6189,6191,6193,6194,6201,6202,6203,3921,7311,(…	MI:0363- inferred by author	14681386	12,70.03
3060	RNA polymerase II complex (RPB1, RAP74, CDK8, CYCC, SRB7, BAF190, BAF47), chromatin structure modifying		Human	P24863,P49336,P35269,Q13503,P24928,Q12824,(P51531,P51532)	892,1024,2962,9412,5430,6598,(6595,6597)	MI:0047- far western blotting	9710619	10.01.09.05,11.02.03.01,16.03.01,70.10	RNA polymerase II complex contains chromatin structure remodeling activity and histone acetyltransferase activity. Notably, the general transcription factors are absent from this complex.
3061	RNA polymerase II complex (CBP, PCAF, RPB1, BAF47, CYCC, CDK8), chromatin structure modifying		Human	P24863,P49336,Q92793,Q92831,P24928,Q12824	892,1024,1387,8850,5430,6598	MI:0226- ion exchange chromatography	9710619	10.01.09.05,11.02.03.01,16.03.01,70.10	RNA polymerase II complex contains chromatin structure remodeling activity and histone acetyltransferase activity. Notably, the general transcription factors are absent from this complex.
3062	RNA polymerase II complex, incomplete (CBP, RPBI, PCAF, BAF47), chromatin structure modifying		Human	Q92793,Q92831,P24928,Q12824	1387,8850,5430,6598	MI:0047- far western blotting | MI:0019- coimmunoprecipitation	9710619	10.01.09.05,11.02.03.01,16.03.01,70.10	RNA polymerase II complex contains chromatin structure remodeling activity and histone acetyltransferase activity. Notably, the general transcription factors are absent from this complex.
3063	Brg1-associated complex II		Human	O96019,O14497,O14744,P51532,Q12824,Q92922,Q8TAQ2	86,8289,10419,6597,6598,6599,6601	MI:0007- anti tag coimmunoprecipitation | MI:0029- cosedimentation through density gradients	11238380	10.01.09.05,11.02.03.04,16.03.01,42.10.03,70.10			In a following paper (PMID:14559996) p66 has been identified as PRMT5.
3064	RNA polymerase II complex, chromatin structure modifying		Human	P24863,P49336,Q14919,Q00403,P29083,P35269,P32780,Q13503,Q6UW60,P24928,Q12824,Q92922,Q8TAQ2,P20226,(P51531,P51532),(Q96GM5,Q92925,Q6STE5)	892,1024,10589,2959,2960,2962,2965,9412,54760,5430,6598,6599,6601,6908,(6595,6597),(6602,6603,6604)	MI:0004- affinity chromatography technologies	9710619	10.01.09.05,11.02.03.01,16.03.01,70.10	RNA polymerase II complex contains chromatin structure remodeling activity and histone acetyltransferase activity. Notably, the general transcription factors are absent from this complex.
3067	RNA polymerase II complex, incomplete (CDK8 complex), chromatin structure modifying		Human	P24863,P51946,P49336,P35269,Q13503,Q12824,Q92922,Q8TAQ2	892,902,1024,2962,9412,6598,6599,6601	MI:0047- far western blotting	9710619	10.01.09.05,11.02.03.01,16.03.01,70.10	RNA polymerase II complex contains chromatin structure remodeling activity and histone acetyltransferase activity. Notably, the general transcription factors are absent from this complex.
3070	CTF18-cohesion-RFC-POLH complex		Human	Q8WVB6,Q8WV66,Q9BVC3,Q9Y253,P35250,P40938,P35249,P40937	63922,54921,79075,5429,5982,5983,5984,5985	MI:0004- affinity chromatography technologies | MI:0027- cosedimentation | MI:0019- coimmunoprecipitation	17545166	10.01.03,10.01.05,16.03.01,70.10	The interaction of CTF18-cohesion-RFC complex with DNA-polymerase eta allows DNA replication fork to overcome interference by various template structures, including damaged DNA and DNA-protein complexes that maintain chromosome cohesion.
3071	CTLH complex	RANBPM-MKLN1-MAEA-RMND5A-ARMC8 complex	Human	Q8IUR7,Q7L5Y9,Q9UL63,Q96S59,Q9H871	25852,10296,4289,10048,64795	MI:0019- coimmunoprecipitation	17467196	10.03.04.05,34.05.01,42.04.05,70.03,70.10	This complex might be involved in the regulation of microtubule dynamics, cell migration , nucleokinesis and chromosome segregation. CTHL complex contains alpha and beta splice variants of ARMC8.
3075	UTX-MLL2/3 complex		Human	Q9UBL3,Q86XN7,O14686,Q8NEZ4,Q86UW6,Q14686,Q6ZW49,Q15291,Q5H9R7,O15550,P61964,Q9Y2X9	9070,80209,8085,58508,55728,23054,22976,5929,55291,7403,11091,23528	MI:0007- anti tag coimmunoprecipitation	17761849	11.02.03.04.01,14.07.09,18.01.01,70.10	Methylation of histone H3 lysine 27 (H3K27) is a post-translational modification highly correlated with genomic silencing. UTX, a member of JmjC-family proteins, is a di- and trimethyl H3K27 demethylase. Results uncover a concerted mechanism for transcriptional activation in which cycles of H3K4 methylation by MLL2/3 are linked with demethylation of H3K27 through UTX.
3078	DGCR8-NCL complex		Human	Q8WYQ5,P19338	54487,4691	MI:0007- anti tag coimmunoprecipitation | MI:0416- fluorescence microscopy	17765891	11.04,16.03.03,70.10.07	The authors demonstrated that certain RNA may be involved in the interaction between DGCR8 and Nucleolin, and removal of RNA induces dissociation of these two proteins. The results suggest that DGCR8 may be involved in maturation of miRNA at the nucleolus and nucleoplasm with Nucleolin.
3079	DGCR8-ILF3 complex		Human	Q8WYQ5,Q12906	54487,3609	MI:0019- coimmunoprecipitation	17765891	11.04,16.03.03,70.10.07	The authors found that ILF3 is associated with both DGCR8 and Exportin5 (XPO5), although DGCR8 is not associated with XPO5.
308	60S ribosomal subunit, cytoplasmic	large ribosomal subunit, cytoplasmic	Human	P27635,P62906,P62913,P30050,P26373,P40429,P50914,P61313,P18621,Q07020,Q02543,P84098,P46778,P35268,P62829,P62750,P83731,P61254,P61353,P46776,P46779,P47914,P39023,P62888,P62899,P62910,P49207,P42766,P18077,Q9Y3U8,P83881,P61927,P61513,P63173,P62891,P36578,P62945,P46777,Q02878,P18124,P62424,P62917,P32969,P05388,P05386,P05387,P62987	6134,4736,6135,6136,6137,23521,9045,6138,6139,6141,6142,6143,6144,6146,9349,6147,6152,6154,6155,6157,6158,6159,6122,6156,6160,6161,6164,11224,6165,25873,6173,6167,6168,6169,6170,6124,6171,6125,6128,6129,6130,6132,6133,6175,6176,6181,7311	MI:0363- inferred by author	14681386	12,70.03
3080	ILF3-XPO5 complex		Human	Q12906,Q9HAV4	3609,57510	MI:0019- coimmunoprecipitation	17765891	11.04,16.03.03,20.01.21,70.10	The authors found that ILF3 is associated with both DGCR8 and Exportin5 (XPO5), although DGCR8 is not associated with XPO5.
3082	DGCR8 multiprotein complex		Human	Q92841,P17844,Q8WYQ5,Q08211,P35637,P31943,O43390,Q00839,P11021,Q12906,P19338	10521,1655,54487,1660,2521,3187,10236,3192,3309,3609,4691	MI:0007- anti tag coimmunoprecipitation | MI:0416- fluorescence microscopy	17765891	11.04,70.10
3083	Nucleic and chromatin Fanconi complex		Human	O15360,Q00597,Q9HB96,Q9NPI8,O15287	2175,2176,2178,2188,2189	MI:0004- affinity chromatography technologies	15082718	32.01.09,70.10
3084	CCND1-CDK4 complex		Human	P24385,P11802	595,1019	MI:0019- coimmunoprecipitation	9447971	10.03.01.01,14.07.03,18.01.01,18.02,70.10	Endogenous D-type cyclins, acting with cdk4/6, are able to phosphorylate pRb only partially, a process that is likely to be completed by cyclin E-cdk2 complexes.
3085	CCND2-CDK4 complex		Human	P30279,P11802	894,1019	MI:0019- coimmunoprecipitation	9447971	10.03.01.01,14.07.03,18.01.01,18.02,70.10	Endogenous D-type cyclins, acting with cdk4/6, are able to phosphorylate pRb only partially, a process that is likely to be completed by cyclin E-cdk2 complexes.
3086	CCND3-CDK4 complex		Human	P30281,P11802	896,1019	MI:0019- coimmunoprecipitation	9447971	10.03.01.01,14.07.03,18.01.01,18.02,70.10	Endogenous D-type cyclins, acting with cdk4/6, are able to phosphorylate pRb only partially, a process that is likely to be completed by cyclin E-cdk2 complexes.
3087	CCND1-CDK6 complex		Human	P24385,Q00534	595,1021	MI:0019- coimmunoprecipitation	9447971	10.03.01.01,14.07.03,18.01.01,18.02,70.10	Endogenous D-type cyclins, acting with cdk4/6, are able to phosphorylate pRb only partially, a process that is likely to be completed by cyclin E-cdk2 complexes.
3088	CCND2-CDK6 complex		Human	P30279,Q00534	894,1021	MI:0019- coimmunoprecipitation	9447971	10.03.01.01,14.07.03,18.01.01,18.02,70.10	Endogenous D-type cyclins, acting with cdk4/6, are able to phosphorylate pRb only partially, a process that is likely to be completed by cyclin E-cdk2 complexes.
3089	CCND3-CDK6 complex		Human	P30281,Q00534	896,1021	MI:0019- coimmunoprecipitation	9447971	10.03.01.01,14.07.03,18.01.01,18.02,70.10	Endogenous D-type cyclins, acting with cdk4/6, are able to phosphorylate pRb only partially, a process that is likely to be completed by cyclin E-cdk2 complexes.
3092	APP-TOMM40 complex		Human	P05067,O96008	351,10452	MI:0019- coimmunoprecipitation | MI:0047- far western blotting	16943564	14.04,70.16,77.03.01.01.01	Mitochondrial accumulation of APP is associated with decreased cytochrome c oxidase activity and increased levels of H2O2 in mitochondria. Reduced mitochondrial cytochrome c oxidase activity and increased oxidative stress have been associated with the pathogenesis of AD.
3093	APP-TIMM23 complex		Human	P05067,O14925	351,10431	MI:0019- coimmunoprecipitation | MI:0047- far western blotting	16943564	14.04,70.16,77.03.01.01.01	Mitochondrial accumulation of APP is associated with decreased cytochrome c oxidase activity and increased levels of H2O2 in mitochondria. Reduced mitochondrial cytochrome c oxidase activity and increased oxidative stress have been associated with the pathogenesis of AD.	Alzheimer's disease
3096	ITGA6-ITGB4-SHC1-GRB2 complex		Human	P62993,P23229,P16144,P29353	2885,3655,3691,6464	MI:0019- coimmunoprecipitation | MI:0096- pull down	7556090	30.05.02,42.04,75.03.09,77.03.02.05	The signal transduction by the alpha6beta4 integrin is mediated by an associated tyrosine kinase and that phosphorylation of distinct sites in the beta 4 tail mediates assembly of the hemidesmosomal cytoskeleton and recruitment of Shc/Grb2.
3097	TIMM17-TIMM23 complex		Human	Q99595,O14925	10440,10431	MI:0019- coimmunoprecipitation	8893850	14.04,70.16.05	The Tim17 proteins of distinct organisms were indistinguishable, indicating a high evolutionary conservation.
3098	TIM50a-SMN1 complex		Human	Q16637,Q3ZCQ8	6606,92609	MI:0018- two hybrid	16008839	11.04.03.01,11.04.05,14.10,16.03.03,20.01.21,20.09.01,70.10	There are two isoforms of TIM50: The nuclear isoform, TIM50a, participates in the release of snRNPs and SMN from the Cajal body (this complex), the mitochondrial isoform is an essential component of the TIM23 complex and regulates mitochondrial integrity and cell death. TIM50a is 103 aa longer (N-terminal) than TIM50.	Spinal muscular atrophy
3099	TIM50a-coilin complex		Human	P38432,Q3ZCQ8	8161,92609	MI:0018- two hybrid	16008839	11.04.03.01,11.04.05,14.10,16.03.03,20.01.21,20.09.01,70.10	There are two isoforms of TIM50: The nuclear isoform, TIM50a, participates in the release of snRNPs and SMN from the Cajal body (this complex), the mitochondrial isoform is an essential component of the TIM23 complex and regulates mitochondrial integrity and cell death. TIM50a is 103 aa longer (N-terminal) than TIM50.	Spinal muscular atrophy
310	Cell cycle kinase complex CDC2		Human	P14635,O95067,P24385,P06493,P38936,P12004	891,9133,595,983,1026,5111	MI:0006- anti bait coimmunoprecipitation	7903056	10.03.01.01
3102	DHX9-ADAR-vigilin-DNA-PK-Ku antigen complex		Human	P55265,Q08211,Q00341,P78527,P13010,P12956	103,1660,3069,5591,7520,2547	MI:0007- anti tag coimmunoprecipitation	15723802	10.01.09.05,10.03.04.05,11.06.03.01,16.03.03,42.10.03,70.10	Vigilin and DDP1 bind specifically to Inosine-containing RNAs.
3103	ITGAV-ITGB3-SLC3A2 complex	integrin complex	Human	P06756,P05106,P08195	3685,3690,6520	MI:0019- coimmunoprecipitation	18032696	34.05,34.07,70.02
3104	ITGB1-NRP1 complex		Human	P05556,O14786	3688,8829	MI:0019- coimmunoprecipitation	17726369	34.07,70.02	NP-1 interacts with integrin beta1 to coordinate signaling events that promote cell adherence and invasiveness.
311	Cell cycle kinase complex CDK2		Human	P24385,P24941,P38936,P12004	595,1017,1026,5111	MI:0006- anti bait coimmunoprecipitation	7903056	10.03.01.01
3110	ITGAV-P2RY2-GNA12 complex		Human	Q5PPR5,P06756,P41231	2768,3685,5029	MI:0019- coimmunoprecipitation	17452627	34.05.01,70.02	Alpha(v) integrin complexes provide the P2Y2R with access to G12, thereby allowing activation of this heterotrimeric G protein that controls actin cytoskeletal rearrangements required for chemotaxis.
3111	ITGA9-ITGB1-SPP1 complex	integrin complex	Human	Q13797,P05556,P10451	3680,3688,6696	MI:0004- affinity chromatography technologies	16005200	16.01,34.07
3112	ITGA5-ITGB1-SPP1 complex	integrin complex	Human	P08648,P05556,P10451	3678,3688,6696	MI:0004- affinity chromatography technologies	16005200	16.01,34.07
3113	MAML1-RBP-Jkappa-Notch1 complex		Human	Q92585,P46531,Q06330	9794,4851,3516	MI:0114- x-ray crystallography	16530044	11.02.03.04.01,16.03.01,30.05.02.14,70.10	RBPJ and the Ankyrin domain of Notch1 create a groove to bin MAML-1.
3115	ITGA2B-ITGB3-ICAM4 complex		Human	Q14773,P08514,P05106	3386,3674,3690	MI:0004- affinity chromatography technologies	12477717	34.07,73.03.07.01
3117	ITGB5-ITGAV-VTN complex	integrin complex	Human	P06756,P18084,P04004	3685,3693,7448	MI:0019- coimmunoprecipitation	1694173	16.01,34.07	In purified form, alpha(v)-beta5 preferentially binds to vitronectin.
3118	SMN1-SIP1-SNRP complex		Human	O14893,Q16637,P14678,P62314,P62316,P62318,P62304	8487,6606,6628,6632,6633,6634,6635	MI:0018- two hybrid | MI:0019- coimmunoprecipitation | MI:0047- far western blotting	9323129	70.03,70.10	SMN (Survival of Motor Neurons) and its associated protein SIP1 are in a complex with spliceosomal snRNP proteins. The SMN/SIP1 complex is very stable.	Spinal muscular atrophy (SMA)
312	Cell cycle kinase complex CDK4		Human	P24385,P11802,P38936,P12004	595,1019,1026,5111	MI:0006- anti bait coimmunoprecipitation	7903056	10.03.01.01
3120	OCT1-OBF1-DNA-TLE1 complex		Human	Q16633,P14859,Q04724	5450,5451,7088	MI:0412- electrophoretic mobility supershift assay	16103132	11.02.03.04.03,16.03.01,70.10	Transcription activation by Oct1 in conjunction with OBF1 can be prevented by TLE1.
3121	OCT2-TLE4 complex		Human	P09086,Q04727	5452,7091	MI:0096- pull down	16103132	11.02.03.04.03,16.03.01,70.10
3122	OCT1-OBF1-DNA complex		Human	Q16633,P14859	5450,5451	MI:0412- electrophoretic mobility supershift assay	16103132	11.02.03.04.01,16.03.01,70.10
3123	TLE2 homodimer complex		Human	Q04725	7089	MI:0096- pull down	9874198	11.02.03.04.03,16.01,18.01.07,18.02.09,70.10	TLE2 dimer has no DNA-binding ability but can be recuited to specific DNA sites through interaction with DNA-binding proteins.
3124	TLE1-TLE2 complex		Human	Q04724,Q04725	7088,7089	MI:0096- pull down | MI:0018- two hybrid	9874198	11.02.03.04.03,16.01,18.01.07,18.02.09,70.10	TLE1/2 heterodimer has no DNA-binding ability but can be recuited to specific DNA sites through interaction with DNA-binding proteins.
3125	TLE1 homodimer complex		Human	Q04724	7088	MI:0018- two hybrid	9874198	11.02.03.04.03,16.01,18.01.07,18.02.09,70.10	TLE1 dimer has no DNA-binding ability but can be recuited to specific DNA sites through interaction with DNA-binding proteins.
3127	TLE-Histone H3 complex		Human	(P84243,P68431,Q71DI3),(Q04724,Q04725,Q04726,Q04727)	(3020,8350,126961),(7088,7089,7090,7091)	MI:0047- far western blotting	9334241	10.01.09.05,11.02.03.04.03,42.10.03,70.10	The authors postulate that TLEs regulate gene expression by interacting with nucleosomes through associations with the N-terminus of H3 proteins.
3128	Gamma-secretase complex (APH1B, PSEN1, PSENEN, NCSTN)		Human	Q8WW43,Q92542,P49768,Q9NZ42	83464,23385,5663,55851	MI:0019- coimmunoprecipitation	15286082	14.07.11,18.01.05,18.02.09,30.01.05.03,30.05.02.14,70.02,70.08	A multimeric gamma-secretase complex that contains the presenilin-1 or presenilin-2 and the membrane glycoprotein nicastrin processes a number of type I transmembrane proteins such as the beta-amyloid precursor protein and the cell surface receptor notch-1. Three variants of APH1 (APH1A short, APH1A long and APH1B) as well as two presenillin variants (PSEN1 and PSEN2) allow the formation of six d…
3129	STAT6-p100-RHA complex		Human	Q08211,Q7KZF4,P42226	1660,27044,6778	MI:0402- chromatin immunoprecipitation assays	16914450	10.01.02,10.01.09.05,11.02.03.04.01,16.03.01,70.10	Experiments show that p100 protein mediates the assembly of the ternary complex STAT6-p100-RHA. Chromatin immunoprecipitation studies show that RHA together with p100 enhance the binding of STAT6 on the human Ig-epsilon promoter after IL-4 stimulation. The authors propose that the ternary protein complex may facilitate the unwinding of the chromatin structure and accessibility of the promoter.
313	Cell cycle kinase complex CDK5		Human	P24385,P30281,Q00535,P38936,P12004	595,896,1020,1026,5111	MI:0006- anti bait coimmunoprecipitation	7903056	10.03.01.01,14.07.03
3133	Phosphatidylinositol 3-kinase (PIK3CA, PIK3R1)		Human	P42336,P27986	5290,5295	MI:0114- x-ray crystallography	18079394	16.19.03,30.05.01.12,70.02	Phosphatidylinositol 3-kinases (PI3Ks) are lipid kinases that phosphorylate phosphatidylinositol 4,5-bisphosphate at the 3-position of the inositol ring, and thus generate phosphatidylinositol 3,4,5-trisphosphate (PIP3 ), which, in turn, initiates a vast array of signaling events. PI3Ks are heterodimers, composed of catalytic and regulatory subunits, that are activated by growth factor-receptor t…	In different types of cancer PIK3CA was found to be mutated. Defects in the phosphatidylinositol 3-kinase pathway contribute to type II diabetes.
3137	MASH1 promoter-coactivator complex		Human	Q92793,Q14469,P62805,Q15233,P09874,Q92831,P24928,P12931,(P84243,P68431,Q71DI3)	1387,3280,554313,4841,142,8850,5430,6714,(3020,8350,126961)	MI:0402- chromatin immunoprecipitation assays	15607978	11.02.03.04.01,16.01,16.03.01,18.01.07,18.02.09,30.05.02.14,43.03.13,70.10,77.03.01.01.01	Poly(ADP-ribosyl)ation activity of PARP1 is required for dismissal of the TLE1-corepressor complex.
3138	POSH-AKT2 complex		Human	P31751,Q7Z6J0	208,57630	MI:0019- coimmunoprecipitation	14504284	30.01.05.01.02	A POSH mutant unable to bind to Akt2 exhibits increased binding to MLK3. This increased binding of MLK3 to POSH is accompanied by increased activation of the JNK signaling pathway. The results suggest that Akt2 negatively regulates the POSH/JNK signaling complex by phosphorylating MLK3 and promoting the disassembly of the JNK signaling complex.
314	PCNA-p21 complex		Human	P38936,P12004	1026,5111	MI:0114- x-ray crystallography	8861913	10.03.01.03,70.10
3140	CRLR-RAMP2 complex		Human	Q16602,O60895	10203,10266	MI:0019- coimmunoprecipitation	11387328	30.05.02.24,70.02	The results demonstrate that RAMP2 and RAMP3 and not only RAMP1 can promote the full maturation of CRLR, leading to its terminal glycosylation, and only the fully processed receptors were found to bind AM (adrenomedullin) and CGRP (calcitonin gene-related peptide).
3141	CRLR-RAMP3 complex		Human	Q16602,O60896	10203,10268	MI:0019- coimmunoprecipitation	11387328	30.05.02.24,70.02	The results demonstrate that RAMP2 and RAMP3 and not only RAMP1 can promote the full maturation of CRLR, leading to its terminal glycosylation, and only the fully processed receptors were found to bind AM (adrenomedullin) and CGRP (calcitonin gene-related peptide).
3142	CAMK2-delta-MASH1 promoter-coactivator complex		Human	Q13557,Q92793,Q14469,Q15233,P09874,Q92831,P24928,P12931	817,1387,3280,4841,142,8850,5430,6714	MI:0402- chromatin immunoprecipitation assays	15607978	11.02.03.04.01,16.01,16.03.01,18.01.07,18.02.09,30.05.02.14,43.03.13,70.10,77.03.01.01.01	HES1 is phosphorylated by CAMKII-delta during neural stem cell differentiation. This phosphorylation is linked to recruitment of coactivator complexes on the MASH1 promoter.
3149	NK-3-Groucho-HIPK2-SIN3A-RbpA48-HDAC1 complex		Human	Q13547,Q9H2X6,Q09028,Q96ST3,(Q99801,P78367),(Q04724,Q04725,Q04726,Q04727,Q9H808)	3065,28996,5928,25942,(4824,579),(7088,7089,7090,7091,79816)	MI:0007- anti tag coimmunoprecipitation | MI:0096- pull down	10559189	10.01.09.05,11.02.03.04.03,14.07.04,42.10.03,70.10	The authors postulate that the Nk-3 homeodomain protein recruits a corepressor complex containing Groucho protein, HIPK2 and a histone deacetylase complex to repress transcription.
315	28S ribosomal subunit, mitochondrial	Small ribosomal subunit, mitochondrial	Human	P51398,P82664,P82912,O15235,O60783,P82914,Q9Y3D3,Q9Y2R5,Q9NVS2,Q9Y676,Q9Y3D5,Q9Y399,P82921,P82650,Q9Y3D9,Q96EL2,P82663,Q9BYN8,Q92552,Q9Y2Q9,Q9NP92,Q92665,Q9Y291,P82930,P82673,P82909,P82675,P82932,Q9Y2R9,P82933	7818,55173,64963,6183,63931,64960,51021,51373,55168,28973,51023,51116,54460,56945,51649,64951,64432,64949,23107,28957,10884,10240,51650,65993,60488,92259,64969,64968,51081,64965	MI:0363- inferred by author	14681386	12,70.16.07	With the exception of MRPS12, all proteins of the small ribosomal subunit from ribosomes of Bos taurus were identified in a proteomic approach (PMID:11279123).
3150	NK-3-Groucho complex		Human	(Q99801,P78367),(Q04724,Q04725,Q04726,Q04727,Q9H808)	(4824,579),(7088,7089,7090,7091,79816)	MI:0096- pull down	10559189	11.02.03.04.03,70.10	NK-3 homeodomain protein can associate wih the human Groucho homolog TLE in the absence of DNA. This interaction translocates Groucho proteins from the cytoplasm into the nucleus.
3151	Sulphiredoxin-peroxiredoxin complex		Human	Q06830,Q9BYN0	5052,140809	MI:0114- x-ray crystallography	18172504	16.19.03,30,70.03	Typical 2-Cys peroxiredoxins (Prxs) have an important role in regulating hydrogen peroxide-mediated cell signalling. In this process, Prxs can become inactivated through the hyperoxidation of an active site Cys residue to Cys sulphinic acid. The unique repair of this moiety by sulphiredoxin (Srx) restores peroxidase activity and terminates the signal.
3153	GNAQ-GEFT-RHOA complex		Human	Q86VW2,P50148,P61586	115557,2776,387	MI:0114- x-ray crystallography	18096806	16.19.05	It is assumed that the complex is involved in signal transduction.
3154	Notch2(N-TM)-Notch2(N-EC)-Delta complex		Human	Q04721,(O00548,Q9NYJ7,Q9NR61)	4853,(28514,10683,54567)	MI:0006- anti bait coimmunoprecipitation	9244302	30.05.02.14,70.02	In the trans-Golgi-network Notch2 is cleaved into the transmembrane Notch2(N-TM) subunit and into the extracellular Notch2(N-EC) subunit. Both subunits form a heterodimeric complex. The ligand Delta binds only to the heterodimeric form of Notch.
3155	Bipartite complex (TFC4, CTNNB1)		Human	P35222,Q9NQB0	1499,6934	MI:0019- coimmunoprecipitation	17072303	11.02.03.01,30.05.02.20	As a consequence of engaging the canonical Wnt pathway, a beta-catenin-T-cell factor (TCF) transcriptional complex is generated, which has been postulated to trigger the epithelial-mesenchymal transition (EMT) that characterizes the tissue-invasive phenotype of breast cancer.
3156	CBF1-HDAC1-SMRT complex		Human	Q13547,Q9Y618,Q06330	3065,9612,3516	MI:0007- anti tag coimmunoprecipitation	9694793	10.01.09.05,11.02.03.04.03,14.07.04,42.10.03,70.10	CBF1 interacts with a corepressor complex containing HDAC1 and SMRT. Activation of Notch disrupts the formation of the repressor complex by competing of SMRT and Notch for binding with CBF1.
3157	Prolactin (PRL) - PRL receptor (PRLR) complex	H1:R2 complex	Human	P01236,P16471	5617,5618	MI:0019- coimmunoprecipitation	16556730	30.05.02	H1:R2 complex consists of one prolactin molecule and one receptor dimer. The process of receptor dimerization can be either constitutive or ligand dependent.
3159	RIAM-profilin complex		Human	Q7Z5R6,P07737	54518,5216	MI:0018- two hybrid	15469846	34.07,42.04.03	RIAM interacts with Profilin and Ena/VASP proteins, molecules that regulate actin dynamics.
3160	RIAM-VASP complex		Human	Q7Z5R6,P50552	54518,7408	MI:0096- pull down	15469846	34.07,42.04.03	RIAM interacts with Profilin and Ena/VASP proteins, molecules that regulate actin dynamics.
3161	PRL receptor (PRLR) dimer complex		Human	P16471	5618	MI:0019- coimmunoprecipitation	16556730	30.05.02	The process of receptor dimerization can be either constitutive or ligand dependent. The receptor dimer appears in variant (alternatively spliced) forms: As heterodimer long form (LF) - short form (SF) S1a/S1b and homodimers LF - LF, SF - SF.
3162	TF-FVIIa-FXa-TFPI complex		Human	P00742,P13726,P08709,P10646	2159,2152,2155,7035	MI:0017- classical fluorescence spectroscopy	12787023	36.25.16.09	The authors describe that the FXa-dependent inhibition of TF-FVIIa activity by TFPI leads to formation of the quaternary complex TF-FVIIa-FXa-TFPI.
3164	HESX1-TLE1 complex		Human	Q9UBX0,Q04724	8820,7088	MI:0004- affinity chromatography technologies | MI:0007- anti tag coimmunoprecipitation	11731482	11.02.03.04.03,16.03.01,30.05.02.14,47.03.21.03.05,70.10	HESX1 recruits the TLE1 corepressor to specific promoters during pituitary organogenesis. This complex completely abolishes transcriptional activation mediated by PROP1.
3166	AXIN-APC-betaCatenin-GSK3B complex		Human	P25054,O15169,P35222,P49841	324,8312,1499,2932	MI:0019- coimmunoprecipitation	10906131	14.07.03,30.05.02.20	Interactions: The RGS domains of Axin and conductin interact directly with the region containing the third to seventh 20-aa repeats of APC. The interaction of APC with Axin is important for regulating the stability of b-catenin. APC promotes a GSK-3b-dependent phosphorylation of b-catenin by interacting with Axin, thereby down-regulating b-catenin. APC binds not to GSK-3b but forms a complex with…
3167	NCOR-SIN3-HDAC-HESX1 complex		Human	Q13547,Q92769,Q9UBX0,Q9Y618,Q96ST3,O75182	3065,3066,8820,9612,25942,23309	MI:0007- anti tag coimmunoprecipitation	11731482	10.01.09.05,11.02.03.04.03,14.07.04,16.03.01,30.05.02.14,42.10.03,47.03.21.03.05,70.10	HESX1 recruits the N-Cor-SIN3-HDAC complex to specific promoters during pituitary organogenesis.
3168	DAXX-AXIN complex		Human	O15169,Q9UER7	8312,1616	MI:0007- anti tag coimmunoprecipitation	17210684	18.01.07,18.02.01.01.05,18.02.09,32.01.13,40.10.02.03,77.03.01.01.01	The Daxx-Axin complex formation is enhanced by UV-irradiation.
3170	Daxx-Axin-p53 complex		Human	O15169,Q9UER7,P04637	8312,1616,7157	MI:0007- anti tag coimmunoprecipitation	17210684	11.02.03.04,32.01.13,40.10.02.03,70.10,77.03.01.01.01	Axin enhances the interaction between DAXX and p53 in a dose-dependent manner. DAXX does not directly interact with p53, but through a bridge by Axin. DAXX-Axin-p53 complex promotes HIPK2 phosphorylation of p53 at Ser(46).
3172	NUMB-TP53-MDM2 complex		Human	Q00987,P49757,P04637	4193,8650,7157	MI:0019- coimmunoprecipitation	18172499	16.01,30.05.02.14,30.07	NUMB enters in a tricomplex with p53 and the E3 ubiquitin ligase MDM2, thereby preventing ubiquitination and degradation of p53. This results in increased p53 protein levels and activity, and in regulation of p53-dependent phenotypes.	In breast cancers, loss of NUMB expression causes increased activity of the receptor NOTCH. Thus, in these cancers, a single event-loss of NUMB expression determines activation of an oncogene (NOTCH) and attenuation of the p53 tumour suppressor pathway.
3173	CIN85 homotetramer complex		Human	Q96B97	30011	MI:0031- protein cross-linking with a bifunctional reagent	11071869	30.05.01.12	CIN85 interacted with itself via its coiledcoil region, regardless of EGF stimulation.
3174	CIN85-BLNK complex		Human	Q8WV28,Q96B97	29760,30011	MI:0019- coimmunoprecipitation	11071869	30.05.01.12,70.03	The authors suggest a novel mechanism in regulation of the B cell signaling events in which CIN85 plays a specific role by association with BLNK or c-Cbl.
3175	CIN85-c-CBL complex		Human	P22681,Q96B97	867,30011	MI:0019- coimmunoprecipitation	11071869	30.05.01.12,70.03	The authors suggest a novel mechanism in regulation of the B cell signaling events in which CIN85 plays a specific role by association with BLNK or c-Cbl.
3176	USP1-UAF1 complex		Human	O94782,Q8TAF3	7398,57599	MI:0004- affinity chromatography technologies | MI:0006- anti bait coimmunoprecipitation	18082604	14.07.05,32.01.09,70.10	USP1-UAF1 is a ternary complex of two cleavage products of USP1 (produced after autocleavage of USP1) and UAF1 (= USP1 associated factor 1, official name: WDR48). The complex is necessary for deubiquitinating Ub-FANCD2, a key protein of the Fanconi anemia DNA repair pathway.
3177	GNA14-p115RhoGEF complex		Human	Q92888,O95837	9138,9630	MI:0114- x-ray crystallography | MI:0019- coimmunoprecipitation	15735747	40.01	The G-protein alpha subunit a13 regulates cell growth and differentiation.
3181	LMO4-CREB complex		Human	P16220,P61968	1385,8543	MI:0007- anti tag coimmunoprecipitation	16899735	11.02.03.04.01,30.01.09.03,41.05.13,73.03.13	Most probably homodimerization of LMO4 and interaction with CREB is necessary for full Ca(2+)-dependent transcription activation. This complex plays a key role in patterning thalamocortical connections during development.
3182	FHL2 homodimer complex		Human	Q14192	2274	MI:0018- two hybrid	11046156	11.02.03.04,18.01.07,18.02.09	FHL2 protein forms homodimer complexes.
3183	PDGFRA-SHP-2 complex, PDGF stimulated		Human	P16234,Q06124	5156,5781	MI:0019- coimmunoprecipitation	8943348	30.05.01.12	The data demonstrate that SHP-2 does not need to be tyrosine phosphorylated in order to bind to the phosphorylated PDGFRA and are consistent with the idea that SHP-2 binds to the PDGFRA directly.
3184	FHL3 homodimer complex		Human	Q13643	2275	MI:0018- two hybrid	11046156	11.02.03.04,18.01.07,18.02.09	FHL3 protein forms homodimer complexes.
3185	ACT homodimer complex		Human	Q5TD97	9457	MI:0018- two hybrid	11046156	11.02.03.04,18.01.07,18.02.09	ACT protein forms homodimer complexes.
3186	GRB2-SHP-2 complex, PDGF stimulated		Human	P62993,Q06124	2885,5781	MI:0019- coimmunoprecipitation	8943348	30.05.01.12	In summary, the data demonstrate that activation of the PDGFRA leads to phosphorylation of SHP-2 at Y580, which appears to trigger the formation of a complex between Grb2 and SHP-2. In addition, SHP-2 binds the activated PDGFRA directly, whereas Grb2 binds indirectly, via SHP-2.
3187	FHL2-FHL3 complex		Human	Q14192,Q13643	2274,2275	MI:0018- two hybrid	11046156	11.02.03.04,18.01.07,18.02.09
3188	FHL2-ACT complex		Human	Q14192,Q5TD97	2274,9457	MI:0018- two hybrid	11046156	11.02.03.04,18.01.07,18.02.09
3189	FHL2-CREB complex		Human	P16220,Q14192	1385,2274	MI:0007- anti tag coimmunoprecipitation	11046156	11.02.03.04.01,16.03.01,18.01.07,18.02.09	FHL proteins differentially modulate CRE-dependent transcription in mammalian cells.
3190	FHL3-CREB complex		Human	P16220,Q13643	1385,2275	MI:0007- anti tag coimmunoprecipitation	11046156	11.02.03.04.01,16.03.01,18.01.07,18.02.09	FHL proteins differentially modulate CRE-dependent transcription in mammalian cells.
3191	ACT-CREB complex		Human	P16220,Q5TD97	1385,9457	MI:0007- anti tag coimmunoprecipitation	11046156	11.02.03.04.01,16.03.01,18.01.07,18.02.09	FHL proteins differentially modulate CRE-dependent transcription in mammalian cells.
3196	FHL4/STX11-ACT complex		Human	Q5TD97,O75558	9457,8676	MI:0018- two hybrid	11046156	11.02.03.04,18.01.07,18.02.09
3197	SMAD4-SNO-SKI complex		Human	P12755,P12757,Q13485	6497,6498,4089	MI:0004- affinity chromatography technologies	10485843	11.02.03.04,16.03.01,30.05.01.18.01,70.10	Ski and Sno associate predominantly with the MH2 domain of SMAD4.
3198	SMAD2-SKI complex		Human	P12755,Q15796	6497,4087	MI:0007- anti tag coimmunoprecipitation	10485843	11.02.03.04.03,16.03.01,30.05.01.18.01,70.10	Smad proteins are the DNA-binding partners of Ski. Ski represses TGF(beta)-induced and SMAD-dependent transcriptional activation.
3199	SMAD3-SKI complex		Human	P12755,P84022	6497,4088	MI:0007- anti tag coimmunoprecipitation	10485843	11.02.03.04.03,16.03.01,30.05.01.18.01,70.10	Smad proteins are the DNA-binding partners of Ski. Ski represses TGF(beta)-induced and SMAD-dependent transcriptional activation.
32	PA700 complex	19S complex	Human	P62191,P35998,P17980,P43686,P62195,P62333,Q99460,O75832,O00231,O00232,Q9UNM6,O00487,Q13200,O43242,P55036,Q16401,Q15008,P51665,P48556,O00233	5700,5701,5702,5704,5705,5706,5707,5716,5717,5718,5719,10213,5708,5709,5710,5711,9861,5713,5714,5715	MI:0226- ion exchange chromatography | MI:0071- molecular sieving	9148964	14.13.01.01,16.01,18.01.07,18.02.01.01.03,70.03	The proteasome is an essential component of the ATP-dependent proteolytic pathway in eukaryotic cells and is responsible for the degradation of most cellular proteins (for reviews see PMID:8811196 and PMID:10872471). It contains a barrel-shaped proteolytic core complex (the 20S proteasome), and is capped at one or both ends by regulatory complexes like the 19S complex (PMID:11812135), modulator (…
320	55S ribosome, mitochondrial		Human	P51398,P83111,Q9BYD6,Q7Z7H8,Q9Y3B7,P52815,Q9BYD1,Q6P1L8,Q9P015,Q9NX20,Q9NRX2,Q9H0U6,P49406,Q5T653,Q9BYC9,Q7Z2W9,Q9NWU5,Q16540,Q96A35,Q9P0M9,Q13084,P09001,Q8TCC3,Q9BYC8,O75394,Q9BQ48,Q9NZE8,Q9P0J6,Q9BZE1,Q96DV4,Q9NYK5,Q9BYD3,Q9NQ50,Q8IXM3,Q6FID1,Q8N983,Q9H9J2,Q9BRJ2,Q9H2W6,Q9HD33,Q96GC5,Q13405,Q8N5N7,Q4U2R6,Q86TS9,Q96EL3,Q6P161,Q7Z7F7,Q9BYD2,P82664,P82912,O15235,O60783,P82914,Q9Y3D3,Q9Y2R5,Q9NVS2,…	7818,114294,65008,124995,65003,6182,28998,64928,29088,54948,63875,29074,9801,51069,55052,219927,29093,6150,79590,51264,10573,11222,51263,64983,9553,64981,51318,64979,51253,64978,54148,51073,64976,64975,28977,84545,65080,84311,26589,57129,51642,740,54534,51258,122704,116540,116541,128308,65005,55173,64963,6183,63931,64960,51021,51373,55168,28973,51023,51116,54460,56945,51649,64951,64432,64949,2310…	MI:0363- inferred by author	14681386	12,70.16.07
3200	SMAD4-SKI complex		Human	P12755,Q13485	6497,4089	MI:0004- affinity chromatography technologies	10485843	11.02.03.04.03,16.03.01,30.05.01.18.01,70.10	Smad proteins are the DNA-binding partners of Ski. Ski represses TGF(beta)-induced and SMAD-dependent transcriptional activation.
3204	SMAD2-SKI-NCOR complex		Human	O75376,P12755,Q15796	9611,6497,4087	MI:0007- anti tag coimmunoprecipitation	10485843	11.02.03.04.03,16.03.01,30.05.01.18.01,70.10	Ski recruits the corepressor N-Cor to the SMAD proteins.
3205	SMAD3-SKI-NCOR complex		Human	O75376,P12755,P84022	9611,6497,4088	MI:0007- anti tag coimmunoprecipitation	10485843	11.02.03.04.03,16.03.01,30.05.01.18.01,70.10	Ski recruits the corepressor N-Cor to the SMAD proteins.
3206	SMAD4-SKI-NCOR complex		Human	O75376,P12755,Q13485	9611,6497,4089	MI:0007- anti tag coimmunoprecipitation	10485843	11.02.03.04.03,16.03.01,30.05.01.18.01,70.10	Ski recruits the corepressor N-Cor to the SMAD proteins.
3207	LIN2-LIN7-SAP97-MINT1 complex		Human	Q02410,O14936,Q12959,O14910	320,8573,1739,8825	MI:0019- coimmunoprecipitation	11865057	14.04,40.01.03,41.05.19,45.03.09,75.03.09
3208	LIN2-LIN7 complex		Human	O14936,O14910	8573,8825	MI:0096- pull down	11865057	14.04,40.01.03,41.05.19,45.03.09,75.03.09	It was earlier described that LIN-2/CASK and LIN-7 form a complex and localize to the basolateral surfaces of renal epithelia and MDCK (Madin-Darby canine kidney) cells (PMID:10710551).
3213	ULBP1-KLRK1-HCST complex		Human	Q9UBK5,P26718,Q9BZM6	10870,22914,80329	MI:0004- affinity chromatography technologies	11239445	36.25.16	The ULBPs and the MICs share the property of binding to the NKG2D/DAP10 receptor and provide a positive signal for NK cell activation and cytotoxicity that can override the negative signal mediated by MHC class I/KIR engagement.
322	DNA-PK-Ku complex	DNA-PK-Ku70-Ku80 complex	Human	P78527,P13010,P12956	5591,7520,2547	MI:0040- electron microscopy | MI:0029- cosedimentation through density gradients	16713581	11.02.03,14.07.03,16.03.01,18.01.01,18.02.01.01,70.10	For assembly of the DNA-PK-Ku70-Ku80 complex presence of DNA is necessary. DNA-bound Ku directs the recruitment of the catalytic subunit DNA-Pk via a small helical domain at the C-terminus of Ku80.
3229	Heterodimer complex (CDK9, IL6ST)		Human	P50750,P40189	1025,3572	MI:0019- coimmunoprecipitation	12386808	30.01.05,70.03	The pleiotropic activities of the gp130-utilizing cytokines point to an extensive role for Cdk9 as a regulator of immune response, inflammation and cell differentiation.
3231	Eps15-stonin2 complex		Human	P42566,Q8WXE9	2060,85439	MI:0077- nuclear magnetic resonance	18200045	14.04,20.09.07	Eps15 and stonin2 have both been shown to directly associate with the clathrin adaptor complex AP-2 and to localize to clathrin-coated pits (CCPs).
324	39S ribosomal subunit, mitochondrial	Large ribosomal subunit, mitochondrial	Human	P83111,Q9BYD6,Q7Z7H8,Q9Y3B7,P52815,Q9BYD1,Q6P1L8,Q9P015,Q9NX20,Q9NRX2,Q9H0U6,P49406,Q5T653,Q9BYC9,Q7Z2W9,Q9NWU5,Q16540,Q96A35,Q9P0M9,Q13084,P09001,Q8TCC3,Q9BYC8,O75394,Q9BQ48,Q9NZE8,Q9P0J6,Q9BZE1,Q96DV4,Q9NYK5,Q9BYD3,Q9NQ50,Q8IXM3,Q6FID1,Q8N983,Q9H9J2,Q9BRJ2,Q9H2W6,Q9HD33,Q96GC5,Q13405,Q8N5N7,Q4U2R6,Q86TS9,Q96EL3,Q6P161,Q7Z7F7,Q9BYD2	114294,65008,124995,65003,6182,28998,64928,29088,54948,63875,29074,9801,51069,55052,219927,29093,6150,79590,51264,10573,11222,51263,64983,9553,64981,51318,64979,51253,64978,54148,51073,64976,64975,28977,84545,65080,84311,26589,57129,51642,740,54534,51258,122704,116540,116541,128308,65005	MI:0363- inferred by author	14681386	12,70.16.07	With the exception of MRPL36 and MRPL42, all proteins of the large ribosomal subunit from ribosomes of Bos taurus were identified in a proteomic approach (PMID:11551941).		At the time of annotation, about half of the bovine subunits were not found in the UniProt database.
3262	SCAMP1-SCAMP2-SCAMP3 complex		Human	O15126,O15127,O14828	9522,10066,10067	MI:0019- coimmunoprecipitation	9224770	20.01.10,20.09.07.06
3263	HERP1/HEY2-NCOR-SIN3A complex		Human	Q13547,Q9UBP5,Q9Y618,Q96ST3	3065,23493,9612,25942	MI:0007- anti tag coimmunoprecipitation	11486045	10.01.09.05,11.02.03.04.03,16.03.01,42.10.03,70.10	HERP1/HEY2 associates with the SIN3A complex.		The authors state that SIN3A is part of the SIN3A complex, described in PMID:11784859.
3269	RB1-HDAC1-BRG1 complex		Human	Q13547,P06400,P51532	3065,5925,6597	MI:0007- anti tag coimmunoprecipitation	10778858	10.01.09.05,10.03.01.02,11.02.03.04.03,42.10.03,70.10	Rb forms a repressor containing histone deacetylase (HDAC) and the hSWI/SNF nucleosome remodeling complex, which inhibits transcription of genes for cyclins E and A and arrests cells in the G1 phase of the cell cycle.
3270	Delta1 homodimer complex		Human	O00548	28514	MI:0007- anti tag coimmunoprecipitation	12794186	30.05.02.14
3271	Gamma-secretase-Delta1 complex		Human	Q96BI3,O00548,Q92542,P49768,Q9NZ42	51107,28514,23385,5663,55851	MI:0071- molecular sieving	12794186	30.05.02.14
328	Ku antigen complex	Ku70-Ku80 complex | Ku complex	Human	P13010,P12956	7520,2547	MI:0029- cosedimentation through density gradients | MI:0091- chromatography technologies	16713581	10.01.05.01,16.03.01,32.01.09,70.10	In the absence of added DNA Ku70-Ku80 copurify without DNA-PKcs.
3284	SMN complex (GEMIN5,2,3,4, SMN)		Human	Q9UHI6,P57678,Q8TEQ6,O14893,Q16637	11218,50628,25929,8487,6606	MI:0019- coimmunoprecipitation | MI:0069- mass spectrometry studies of complexes	11714716	11.04.03.01,11.04.05,14.10,16.03.03,20.01.01,70.03,70.10	Gemin5 interacts with several of the snRNP core proteins including SmB, SmD1, SmD2, SmD3, and SmE, suggesting that it participates in the activities of the SMN complex in snRNP assembly.	Spinal muscular atrophy
3296	SMN complex (GEMIN5,4,3), SMN-independent intermediate		Human	Q9UHI6,P57678,Q8TEQ6	11218,50628,25929	MI:0019- coimmunoprecipitation | MI:0029- cosedimentation through density gradients	17640873	11.04.03.01,11.04.05,14.10,16.03.03,70.03,70.10	The survival of motor neurons (SMN) complex is essential for the biogenesis of small nuclear ribonucleoprotein (snRNP) complexes in eukaryotic cells.	Reduced levels of SMN cause the motor neuron degenerative disease, spinal muscular atrophy.
3297	SMN complex (GEMIN6,7, UNRIP), SMN-independent intermediate		Human	Q8WXD5,Q9H840,Q9Y3F4	79833,79760,11171	MI:0019- coimmunoprecipitation | MI:0029- cosedimentation through density gradients	17640873	11.04.03.01,11.04.05,14.10,16.03.03,70.03,70.10	The survival of motor neurons (SMN) complex is essential for the biogenesis of small nuclear ribonucleoprotein (snRNP) complexes in eukaryotic cells.	Reduced levels of SMN cause the motor neuron degenerative disease, spinal muscular atrophy.
3298	SMN complex (GEMIN2,5, SMN)		Human	Q8TEQ6,O14893,Q16637	25929,8487,6606	MI:0019- coimmunoprecipitation | MI:0029- cosedimentation through density gradients	17640873	11.04.03.01,11.04.05,14.10,16.03.03,70.03,70.10	The survival of motor neurons (SMN) complex is essential for the biogenesis of small nuclear ribonucleoprotein (snRNP) complexes in eukaryotic cells.	Reduced levels of SMN cause the motor neuron degenerative disease, spinal muscular atrophy.
33	Prefoldin		Human	O60925,Q9UHV9,Q9NQP4,Q99471,O15212,P61758	5201,5202,5203,5204,10471,7411	MI:0071- molecular sieving	14634002	14.01,16.01,42.04.03,42.04.05,70.03
330	PSF-p54(nrb) complex		Human	Q15233,P23246	4841,6421	MI:0091- chromatography technologies	15590677	10.01.05.01,16.01,16.03.01,32.01.09,70.10	PSF-p54(nrb) complex probably works as a dimeric complex.
3335	Homotetrameric complex NIAP		Human	Q13075	4671	MI:0019- coimmunoprecipitation	15280366	40.10.02.04,73.03.07.02.03	The expression of NAIP in macrophages and the structural organization of the NAIP raise the possibility that the protein function may be activated by pathogen-associated molecular patterns concomitant with proinflammatory caspases. The authors propose therefore that a key role of NAIP may therefore be to allow caspase-1 activation while suppressing unintentional activation of caspase-3/7 and -9.
335	p54(nrb)-PSF-matrin3 complex		Human	P43243,Q15233,P23246	9782,4841,6421	MI:0030- cross-linking studies	11525732	16.03.03,20.01.21,70.10	This complex binds specifically to inosine-containing RNAs and anchors hyperedited RNAs to the nuclear matrix.
336	DNA ligase IV-XRCC4-AHNK complex	AHNAK-LX complex	Human	Q09666,P49917,Q13426	79026,3981,7518	MI:0004- affinity chromatography technologies | MI:0006- anti bait coimmunoprecipitation	15177040	10.01.05.01,10.01.05.03.03,16.03.01,70.10	AHNAK stimulates the double-stranded ligation activity of DNA ligase IV-XRCC4 complex.
343	Sarcoglycan-sarcospan complex SG-SPN		Human	Q16586,Q16585,Q92629,Q13326,Q14714	6442,6443,6444,6445,8082	MI:0019- coimmunoprecipitation	10189375	36.25.09.03,45.03.12,70.02	The authors demonstrate that assembly of the SG subcomplex is a prerequisite for targeting SPN to the sarcolemma and that the SG- SPN subcomplex functions to stabilize alpha -dystroglycan to the muscle plasma membrane.	SGCB, SGCG and SGCD are involved in muscular dystrophy and cardiomyopathy (PMID:15117830).
344	DNA ligase IV-XRCC4 complex (LX complex)		Human	P49917,Q13426	3981,7518	MI:0114- x-ray crystallography	11702069	10.01.05.01,10.01.05.03.03,16.03.01,70.10
3492	Bax homooligomeric complex, after apoptotic stimulation		Human	Q07812	581	MI:0030- cross-linking studies	15757910	40.10.02,70.16	In unstimulated cells BAX normally exists as monomer. After apoptotic stimulation Bax is oligomerized.
350	DNA ligase IV-XRCC4-PNK complex		Human	P49917,Q96T60,Q13426	3981,11284,7518	MI:0007- anti tag coimmunoprecipitation	15385968	10.01.05.01,70.10.03	Interaction of PNK with XRCC4 is dependent on the phosphothreonine-binding activity of the FHA domain.
351	Spliceosome	U2-type spliceosome	Human	Q9UKV3,O60306,Q13838,O75934,Q9BRD0,P41223,Q9Y6A4,Q8WUQ7,Q9BQ61,O95400,O60508,Q99459,Q14011,Q16630,Q9NYV4,Q9BZJ0,O95232,Q8WYA6,Q9P013,Q9HCG8,Q92841,Q9BUQ8,O00571,Q9UJV9,Q7L014,P17844,Q96DF8,O43143,O60231,Q92620,Q14562,Q08211,O75937,Q15029,P38919,Q4ZG51,Q9Y5B6,O43719,O00425,Q13123,Q9ULR0,Q69YN4,Q9Y333,P62310,Q9Y4Z0,P62312,Q9UK45,P61326,P55081,Q9HCE1,Q09161,P52298,P55769,O43809,P11940,O43660,Q9UNP9,…	22985,9716,7919,10286,84811,8896,29105,58509,79002,10421,51362,988,1153,11052,51755,51340,51747,56259,51503,57703,10521,9416,1654,51428,9879,1655,8220,1665,8449,9785,1659,1660,22826,9343,9775,55660,94104,27336,10643,3550,57461,25962,57819,27258,25804,11157,51690,4116,4236,4343,4686,22916,4809,11051,26986,5356,10450,10465,51645,23759,53938,5496,23398,8559,27339,9129,26121,9128,55660,8899,24148,105…	MI:0007- anti tag coimmunoprecipitation | MI:0071- molecular sieving | MI:0069- mass spectrometry studies of complexes	12226669	11.04.03.01,16.03.03,70.10	In eukaryotes, the removal of introns from nascent transcripts is mediated by a highly dynamic, macromolecular machine called the spliceosome.
3522	COG complex	Conserved oligomeric golgi tethering complex	Human	Q8WTW3,Q14746,Q96JB2,Q9H9E3,Q9UP83,Q9Y2V7,P83436,Q96MW5	9382,22796,83548,25839,10466,57511,91949,84342	MI:0019- coimmunoprecipitation	15047703	20.09.07,42.08,70.08	The COG complex plays important roles in Golgi structure and function.
3525	Tetrameric COG subcomplex		Human	Q9UP83,Q9Y2V7,P83436,Q96MW5	10466,57511,91949,84342	MI:0019- coimmunoprecipitation	15047703	20.09.07,42.08,70.03	The COG complex plays important roles in Golgi structure and function.
3529	Ternary COG subcomplex		Human	Q9UP83,Q9Y2V7,P83436	10466,57511,91949	MI:0019- coimmunoprecipitation	15047703	20.09.07,42.08,70.08	The COG complex plays important roles in Golgi structure and function. COG6 interacts with a binary COG5-COG7 subcomplex. Similarly, it was shown that COG8 interacts with a ternary COG5-COG6-COG7 subcomplex.
353	DNA ligase IV-condensin complex		Human	P49917,O95347,Q9NTJ3	3981,10592,10051	MI:0428- imaging techniques | MI:0402- chromatin immunoprecipitation assays | MI:0019- coimmunoprecipitation	12589063	10.01.05.01,10.03,70.10.03	DNA ligase IV interacts with SMC2L1 protein.
3530	Binary COG subcomplex		Human	Q9UP83,P83436	10466,91949	MI:0019- coimmunoprecipitation	15047703	20.09.07,42.08,70.08	The COG complex plays important roles in Golgi structure and function. COG6 interacts with a binary COG5-COG7 subcomplex. Similarly, it was shown that COG8 interacts with a ternary COG5-COG6-COG7 subcomplex.
3532	COG1-COG8 subcomplex		Human	Q8WTW3,Q96MW5	9382,84342	MI:0018- two hybrid | MI:0007- anti tag coimmunoprecipitation	16020545	20.01.10,20.09.07.07,42.08	COG1-COG8 subcomplex constitutes a bridge linking COG2-COG3-COG4 subcomplex to COG5-COG6-COG7 subcomplex. For defining the complex composition the authors combined in vitro co-translation assay with co-immunoprecipitation.
3544	COG2-COG3-COG4 subcomplex		Human	Q14746,Q96JB2,Q9H9E3	22796,83548,25839	MI:0007- anti tag coimmunoprecipitation	16020545	20.01.10,20.09.07.07,42.08	For defining the complex composition the authors combined in vitro co-translation assay with co-immunoprecipitation.
3545	COG5-COG6-COG7 subcomplex		Human	Q9UP83,Q9Y2V7,P83436	10466,57511,91949	MI:0007- anti tag coimmunoprecipitation	16020545	20.01.10,20.09.07.07,42.08	For defining the complex composition the authors combined in vitro co-translation assay with co-immunoprecipitation.
355	DNA-PK-Ku antigen complex		Human	P78527,P13010,P12956	5591,7520,2547	MI:0091- chromatography technologies	1465419	11.02.03,14.07.03,16.03.01,18.01.01,18.02.01.01,70.10	Ku antigen activates DNA-PK that phosphorylates the C-terminal domain of RNA polymerase II.
3551	COG1-COG8-COG2-COG3-COG4 subcomplex		Human	Q8WTW3,Q14746,Q96JB2,Q9H9E3,Q96MW5	9382,22796,83548,25839,84342	MI:0007- anti tag coimmunoprecipitation	16020545	20.01.10,20.09.07.07,42.08	COG1 mediates the interaction between COG1-COG8 and COG2-COG3-COG4. For defining the complex composition the authors combined in vitro co-translation assay with co-immunoprecipitation.
3552	COG1-COG8-COG5-COG6-COG7 subcomplex		Human	Q8WTW3,Q9UP83,Q9Y2V7,P83436,Q96MW5	9382,10466,57511,91949,84342	MI:0007- anti tag coimmunoprecipitation	16020545	20.01.10,20.09.07.07,42.08	COG8 mediates interaction between COG1-COG8 subcomplex and COG5-COG6-COG7 subcomplex. For defining the complex composition the authors combined in vitro co-translation assay with co-immunoprecipitation.
359	DNA ligase IV-XRCC4-XLF complex		Human	P49917,Q9H9Q4,Q13426	3981,79840,7518	MI:0007- anti tag coimmunoprecipitation	16439205	10.01.05.01,70.10
36	AP1 adaptor complex		Human	Q10567,O43747,O75843,Q9BXS5,Q9Y6Q5,P61966,P56377,Q96PC3	162,164,8906,8907,10053,1174,8905,130340	MI:0018- two hybrid	9733768	14.04,20.09.07,20.09.07.25,20.09.18.09.01,42.09	This adaptor-related complex participates in a transport step different from that of AP-1. It may function at some trafficking step in the complex pathways between the TGN and the cell surface.
360	Artemis-DNA-PK complex		Human	Q96SD1,P78527	64421,5591	MI:0006- anti bait coimmunoprecipitation	16857680	01.03.16.03,10.01.05.01,10.01.05.03.03,16.03.01,32.01.09,70.10	DNA-PKcs is necessary for the loading of Artemis on damaged chromatin. Ku-mediated assembly of DNA-PK on DNA ends is responsible for a dissociation of the DNA-PKcs┬╖Artemis complex.
3618	GammaH2AFX-NDHII-Ku70-DNA complex		Human	Q08211,P16104,P12956	1660,3014,2547	MI:0006- anti bait coimmunoprecipitation	15613478	10.01.05.01,32.01.09,70.10	NDH II directly bound to gammaH2AX, whereas association of Ku70 with gammaH2AX was mediated by chromosomal DNA.
362	DNA ligase III-XRCC1-PNK-DNA-pol III multiprotein complex		Human	P49916,Q96T60,P06746,P18887	3980,11284,5423,7515	MI:0006- anti bait coimmunoprecipitation	11163244	10.01.05.01,32.01.09,70.10
3634	NR3C2-UBC9-SRC-1 complex		Human	Q15788,P08235,P63279	8648,4306,7329	MI:0019- coimmunoprecipitation | MI:0402- chromatin immunoprecipitation assays	17105732	11.02.03.04.01,70.10	The results support a physiological role of Ubc9 as a transcriptional MR coactivator, beyond the known SUMO E2-conjugating enzyme.
3677	RIN1-STAM2-HRS complex		Human	O14964,Q13671,O75886	9146,9610,10254	MI:0019- coimmunoprecipitation	17403676	14.04,70.22
3678	RIN1-STAM2-EGFR complex, EGF stimulated		Human	P00533,Q13671,O75886	1956,9610,10254	MI:0006- anti bait coimmunoprecipitation	17403676	14.04,20.09.18.09.01,30.05.01.12.01,70.22	It seems that Rin1 plays dual roles, one facilitating cytoskeletal-dependent cellular movement and a second facilitating vesicle trafficking and receptor degradation.
368	ERCC1-ERCC4-MSH2 complex		Human	P07992,Q92889,P43246	2067,2072,4436	MI:0071- molecular sieving | MI:0006- anti bait coimmunoprecipitation	14706347	01.03.16.03,10.01.05.01,32.01.09,70.10		ERCC4 is involved in xeroderma pigmentosum group F.
369	MSH2-MSH6-PMS2-MLH1 complex	MMR complex 2	Human	P40692,P43246,P52701,P54278	4292,4436,2956,5395	MI:0031- protein cross-linking with a bifunctional reagent | MI:0006- anti bait coimmunoprecipitation	10748159	10.01.05.01,16.03.01,32.01.09,70.10	The protein complex specifically binds to mismatched DNA. Interactions occur without addition of ATP.
370	MSH2-MSH6-PMS1-MLH1 complex	MMR complex 1	Human	P40692,P43246,P52701,P54277	4292,4436,2956,5378	MI:0031- protein cross-linking with a bifunctional reagent | MI:0006- anti bait coimmunoprecipitation	10748159	10.01.05.01,16.03.01,32.01.09,70.10	The protein complex specifically binds to mismatched DNA. Interactions occur without addition of ATP.
3710	CHL2-BMP2 complex		Human	P12643,Q6WN34	650,25884	MI:0071- molecular sieving	17483092	30.05.01.18,41.05.17,45.03.05.07
3711	CHL2-BMP2-TSG complex		Human	P12643,Q6WN34,Q9GZX9	650,25884,57045	MI:0071- molecular sieving	17483092	30.05.01.18,41.05.17,45.03.05.07
3714	Pericentrin-GCP complex		Human	O95613,Q9BSJ2,Q96CW5	5116,10844,10426	MI:0019- coimmunoprecipitation | MI:0018- two hybrid | MI:0047- far western blotting	15146056	10.03.01,10.03.05.01,70.05	The authors show that the centrosomal coiled-coil protein pericentrin anchors gamma TuRCs at spindle poles through an interaction with gamma tubulin complex proteins 2 and 3 (GCP2/3).
3729	SKI-SMAD2 hexameric complex		Human	P12755,Q15796	6497,4087	MI:0065- isothermal titration calorimetry | MI:0071- molecular sieving	17283070	11.02.03.04,30.05.01.18.01	The results suggest that Ski negatively regulates TGF-beta signaling by replacing CBP in R-Smad complexes.
3733	SKI-SMAD3 hexameric complex		Human	P12755,P84022	6497,4088	MI:0065- isothermal titration calorimetry | MI:0071- molecular sieving	17283070	11.02.03.04,30.05.01.18.01	The results suggest that Ski negatively regulates TGF-beta signaling by replacing CBP in R-Smad complexes.
3739	SKI-SMAD2-SMAD4 pentameric complex		Human	P12755,Q15796,Q13485	6497,4087,4089	MI:0065- isothermal titration calorimetry | MI:0071- molecular sieving	17283070	11.02.03.04,30.05.01.18.01	The results suggest that Ski negatively regulates TGF-beta signaling by replacing CBP in R-Smad complexes.
374	MSH2-MSH6 complex	MutS-alpha complex	Human	P43246,P52701	4436,2956	MI:0006- anti bait coimmunoprecipitation | MI:0031- protein cross-linking with a bifunctional reagent	8942985	10.01.05.01,16.03.01,32.01.09,70.10
3740	SKI-SMAD3-SMAD4 pentameric complex		Human	P12755,P84022,Q13485	6497,4088,4089	MI:0065- isothermal titration calorimetry | MI:0071- molecular sieving	17283070	11.02.03.04,30.05.01.18.01	The results suggest that Ski negatively regulates TGF-beta signaling by replacing CBP in R-Smad complexes.
3749	CREBBP-SMAD2 hexameric complex		Human	Q92793,Q15796	1387,4087	MI:0065- isothermal titration calorimetry | MI:0071- molecular sieving	17283070	11.02.03.04,30.05.01.18.01	The results suggest that Ski negatively regulates TGF-beta signaling by replacing CBP in R-Smad complexes.
375	MSH2-MSH3 complex	MutS-beta complex	Human	P43246,P20585	4436,4437	MI:0006- anti bait coimmunoprecipitation | MI:0031- protein cross-linking with a bifunctional reagent	8942985	10.01.05.01,16.03.01,32.01.09,70.10
3750	CREBBP-SMAD3 hexameric complex		Human	Q92793,P84022	1387,4088	MI:0065- isothermal titration calorimetry | MI:0071- molecular sieving	17283070	11.02.03.04,30.05.01.18.01	The results suggest that Ski negatively regulates TGF-beta signaling by replacing CBP in R-Smad complexes.
3753	CREBBP-SMAD2-SMAD4 pentameric complex		Human	Q92793,Q15796,Q13485	1387,4087,4089	MI:0071- molecular sieving	17283070	11.02.03.04,30.05.01.18.01	The results suggest that Ski negatively regulates TGF-beta signaling by replacing CBP in R-Smad complexes.
3754	CREBBP-SMAD3-SMAD4 pentameric complex		Human	Q92793,P84022,Q13485	1387,4088,4089	MI:0071- molecular sieving	17283070	11.02.03.04,30.05.01.18.01	The results suggest that Ski negatively regulates TGF-beta signaling by replacing CBP in R-Smad complexes.
376	PCNA-MutS-alpha-MutL-alpha-DNA complex	PCNA-MSH2-MSH6-MLH1-PMS2 complex	Human	P40692,P43246,P52701,P12004,P54278	4292,4436,2956,5111,5395	MI:0031- protein cross-linking with a bifunctional reagent | MI:0019- coimmunoprecipitation	16204460	10.01.05.01,16.03.01,32.01.09,70.10	MutS-alpha, consisting of MSH2 and MSH6 proteins, and PCNA bind to DNA to form an initial complex. MutL-alpha, consisting of MLH1 and PMS2, binds to the complex when the DNA is damaged.
377	PCNA-MutS-alpha-DNA initial complex	PCNA-MSH2-MSH6 complex	Human	P43246,P52701,P12004	4436,2956,5111	MI:0031- protein cross-linking with a bifunctional reagent | MI:0019- coimmunoprecipitation	16204460	10.01.05.01,16.03.01,70.10	MutS-alpha, consisting of MSH2 and MSH6 proteins, and PCNA bind to DNA to form an initial complex. MutL-alpha, consisting of MLH1 and PMS2, binds to the complex when the DNA is damaged.
378	MutS-beta complex	MSH2-MSH3 complex	Human	P43246,P20585	4436,4437	MI:0019- coimmunoprecipitation	8805365	10.01.05.01,16.03.01,32.01.09,70.10
380	MutL-beta complex	MLH1-PMS1 complex	Human	P40692,P54277	4292,5378	MI:0006- anti bait coimmunoprecipitation	10748105	10.01.05.01,16.03.01,32.01.09,70.10	The results provide evidence for the association of hPMS1 with hMLH1 as a heterodimer in human epithelial cancer cells. Normal levels of hMLH1 protein appear to be important in maintaining normal levels of hPMS1 and hPMS2 proteins, suggesting that PMS proteins are unstable in the absence of hMLH1.
3828	DRIP78-PHLP complex		Human	Q6Y2X3,Q13371	85406,5082	MI:0012- bioluminescence resonance energy transfer | MI:0007- anti tag coimmunoprecipitation	17363375	14.04,18.02.05,30.01.05.05	The authors suggest that the DRiP78┬╖PhLP complex is important in selective formation of different G-beta-gamma pairs.
3830	ADRB2 homodimer complex		Human	P07550	154	MI:0012- bioluminescence resonance energy transfer	17363375	30.01.05.05,30.05.02.24
3847	TCL1(trimer)-AKT1 complex		Human	P31749,P56279	207,8115	MI:0019- coimmunoprecipitation | MI:0018- two hybrid	10983986	18.02.01.01.05	TCL1 forms trimers which associate with AKT1 and binds to AKT PH domain. TCL1 increases Akt kinase activity and as a consequence enhances substrate phosphorylation. It stabilizes the mitochondrial transmembrane potential and enhances cell proliferation and survival.
3848	TCL1(trimer)-AKT2 complex		Human	P31751,P56279	208,8115	MI:0019- coimmunoprecipitation | MI:0018- two hybrid	10983986	18.02.01.01.05	TCL1 forms trimers which associate with AKT1 and binds to AKT PH domain. TCL1 increases Akt kinase activity and as a consequence enhances substrate phosphorylation. It stabilizes the mitochondrial transmembrane potential and enhances cell proliferation and survival.
3849	TCL1(homotrimer) complex		Human	P56279	8115	MI:0019- coimmunoprecipitation | MI:0095- proteinchip(r) on a surface-enhanced laser desorption/ionization	10983986	18.02.01.01.05	TCL1 forms trimers which associate with AKT1 and binds to AKT PH domain. TCL1 increases Akt kinase activity and as a consequence enhances substrate phosphorylation. It stabilizes the mitochondrial transmembrane potential and enhances cell proliferation and survival.
3853	Rb-HDAC1 complex		Human	Q13547,P06400	3065,5925	MI:0007- anti tag coimmunoprecipitation	9491888	10.01.09.05,10.03.01.01.03,11.02.03.04.03,14.07.04,42.10.03,70.10
386	Ubiquitin E3 ligase (UBADC1, RNF123)	KPC complex |KPC1-KPC2 ubiquitin-protein ligase	Human	Q5XPI4,Q9BSL1	63891,10422	MI:0007- anti tag coimmunoprecipitation	15531880	14.07.05,14.13.01.01,16.01,70.03	Ubiquitin E3 ligases covalently attach ubiquitin to a lysine residue on a target protein. Polyubiquitination marks proteins for degradation by the proteasome. The cyclin-dependent kinase inhibitor p27(Kip1) is degraded at the G0-G1 transition of the cell cycle by the ubiquitin-proteasome pathway. Overexpression of KPC promoted the degradation of p27(Kip1), whereas a dominant-negative mutant of KP…
387	MCM complex		Human	P49736,P25205,P33991,P33992,Q14566,P33993	4171,4172,4173,4174,4175,4176	MI:0226- ion exchange chromatography	8798650	10.01.02,10.01.03,16.19.03,70.10.03		The MCM proteins are highly expressed in malignant human cancer cells and pre-cancerous cells undergoing malignant transformation (PMID:16101384).
389	ORC complex (origin recognition complex)		Human	Q13415,Q13416,Q9UBD5,O43929,O43913,Q9Y5N6	4998,4999,23595,5000,5001,23594	MI:0007- anti tag coimmunoprecipitation	16549788	10.01.03.03,16.19.03,70.10.03	Orc6 is only weakly associated with the ORC complex.
390	Ubiquitin E3 ligase (SKP1A, FBXW2, CUL1)	SCF(hFBW2) E3 complex	Human	Q13616,Q9UKT8,P63208	8454,26190,6500	MI:0007- anti tag coimmunoprecipitation	15640526	14.07.05,14.13.01.01,16.01,47.03.21.03.06,70.03	The GCM proteins GCMa/1 and GCMb/2 are novel zinc-containing transcription factors critical for glial cell differentiation in fly and for placental as well as parathyroid gland development in mouse. Experiments identify the SCF(hFBW2) E3 complex as the key machinery that targets hGCMa to the ubiquitin-proteasome degradation system.
3900	GABP(gamma)1-E2F1-DP1 complex		Human	Q01094,Q8TAK5,Q14186	1869,126626,7027	MI:0412- electrophoretic mobility supershift assay	11884602	10.03.01.01.03,11.02.03.04.01,16.03.01,40.10.02,70.10
391	Ubiquitin E3 ligase (DDB1, CUL4A, RBX1)	Ddb1-Cul4a-Roc1 complex	Human	Q13619,Q16531,P62877	8451,1642,9978	MI:0007- anti tag coimmunoprecipitation	16964240	14.07.05,16.01,32.01.09,70.10	Ubiquitin E3 ligases covalently attach ubiquitin to a lysine residue on a target protein. Polyubiquitination marks proteins for degradation by the proteasome.
3917	Ternary complex (GATA4, SRF, MYOCD)		Human	P43694,Q8IZQ8,P11831	2626,93649,6722	MI:0019- coimmunoprecipitation	15367672	11.02.03.04
393	Succinyl-CoA synthetase, GDP-forming	succinyl-CoA ligase	Human	P53597,Q96I99	8802,8801	MI:0027- cosedimentation	15234968	01.03.01,01.05.08,16.01,16.19.05,70.16		A deletion in SUCLG1, a gene that encodes the alpha subunit of the Krebs-cycle enzyme succinate-coenzyme A ligase (SUCL) causes fatal infantile lactic acidosis (PMID:17668387).
394	Succinyl-CoA synthetase, ADP-forming	succinyl-CoA ligase	Human	Q9P2R7,P53597	8803,8802	MI:0027- cosedimentation	15234968	01.03.01,01.05.08,16.01,16.19.03,70.16		A deletion in SUCLG1, a gene that encodes the alpha subunit of the Krebs-cycle enzyme succinate-coenzyme A ligase (SUCL) causes fatal infantile lactic acidosis (PMID:17668387).
3941	RCP-Rab11 complex		Human	P62491,Q6WKZ4	8766,80223	MI:0019- coimmunoprecipitation | MI:0047- far western blotting	15181150	14.04,18.02.07	The RCP-Rab11 complex regulates the sorting of transferrin receptors from the degradative to the recycling pathway.
3959	SMAD3-SMAD4-cSKI, TGF(beta)-dependent		Human	P12755,P84022,Q13485	6497,4088,4089	MI:0412- electrophoretic mobility supershift assay	10575014	11.02.03.04.03,30.05.01.18.01,70.10	c-SKI interacts with SMAD in a TGF(beta)-dependent manner.
3961	SMAD3-cSKI-SIN3A-HDAC1 complex		Human	Q13547,Q96ST3,P12755,P84022	3065,25942,6497,4088	MI:0007- anti tag coimmunoprecipitation	10575014	10.01.09.05,11.02.03.04.03,14.07.04,16.03.01,42.10.03,70.10
3972	SMURF2-SMAD3-SnoN complex, TGF(beta)-dependent		Human	P12757,P84022,Q9HAU4	6498,4088,64750	MI:0006- anti bait coimmunoprecipitation	11389444	11.02.03.04.03,14.07.05,30.05.01.18.01,70.10	This complex allows SMURF2 to target SnoN for ubiquitin-mediated degradation.
3979	mTORC2 complex (mTOR/FRAP1, LST8, mAVO3/RICTOR, SIN1)		Human	P42345,Q9BVC4,Q9BPZ7,Q6R327	2475,64223,79109,253260	MI:0019- coimmunoprecipitation | MI:0071- molecular sieving	17043309	30.01.05.01,40.01,42.04.03	The authors showed that hSin1, similar to Rictor, is selectively required for the phosphorylation and activation of the TORC2 substrate Akt, but not the TORC1 substrate S6K and that it plays an important role in the regulation of Akt activity and the phosphorylation of Akt substrates in vivo. They mentioned LST8 as a conserved component of the complex but did not show it in the experiments.
3980	mTOR-RAPTOR complex		Human	P42345,Q9BVC4,Q8N122	2475,64223,57521	MI:0006- anti bait coimmunoprecipitation	15268862	30.01.05.01,40.01	The raptor-mTOR complex regulates by phosphorylating the ribosomal S6 Kinase (S6K) in a rapamycin-sensitive manner.
3988	ClpP complex, heptameric		Human	Q16740	8192	MI:0071- molecular sieving	16115876	16.01,70.16	ClpP occurs as a stable heptamer in solution. Heptameric hClpP has no proteolytic activity and very low peptidase activity.
3991	ClpX complex, hexameric		Human	O76031	10845	MI:0028- cosedimentation in solution	16115876	16.01,70.16
3992	ClpXP complex		Human	Q16740,O76031	8192,10845	MI:0040- electron microscopy	16115876	14.13,16.01,70.16	In the presence of ATP, ClpX promotes interaction between two ClpP rings, forming a proteolytic active ClpXP complex: two rings of ClpP heptamers bind to two ClpX hexamers.
4	Multisubunit ACTR coactivator complex		Human	Q92793,Q09472,Q9Y6Q9,Q92831	1387,2033,8202,8850	MI:0004- affinity chromatography technologies | MI:0018- two hybrid	9267036	11.02.03.04.01,30.01.11,70.10	Cofactor ACTR binds directly nuclear receptors and stimulates their transcriptional activities in a hormone-dependent fashion.
4025	Affixin-actinin(alpha) complex		Human	P12814,Q9HBI1	87,29780	MI:0019- coimmunoprecipitation | MI:0018- two hybrid	15159419	30.05.02.26,70.04.03	Affixin interacts with alpha-actinin and mediates integrin signaling for reorganization of F-actin induced by initial cellΓÇôsubstrate interaction.
4039	PAR4-BACE1 complex		Human	P56817,Q96IZ0	23621,5074	MI:0006- anti bait coimmunoprecipitation	15671026	14.13	The C-terminal domain of PAR-4 is necessary for forming a complex with the cytosolic tail of BACE1. PAR-4 may be directly involved in regulating the APP cleavage activity of BACE1.	This complex is involved in the pathogenesis of Alzheimer disease.
404	Isocitrate dehydrogenase, cytoplasmic		Human	O75874	3417	MI:0096- pull down	15173171	01.05.02,01.07.04,16.21.07,70.03,70.19	Isocitrate dehydrogenases (IDHs) catalyze the oxidative decarboxylation of isocitrate to alpha-ketoglutarate. The isocitrate dehydrogenase complex appears as homodimer.
4043	NEMO-HIF2(alpha)-ARNT complex		Human	P27540,Q99814,Q9Y6K9	405,2034,8517	MI:0007- anti tag coimmunoprecipitation	15653678	11.02.03.04,30.01.05.01.04	During hypoxia HIF(alpha) proteins migrate into the nucleus and heterodimerize with the aryl hydrocarbon nuclear translocator ARNT (also called HIF-1(beta)).
4062	NRP1-VEGFR2-VEGF(165) complex		Human	P35968,O14786,P15692	3791,8829,7422	MI:0019- coimmunoprecipitation | MI:0107- surface plasmon resonance	17575273	34.07,41.05.16	VEGF165 mediates the formation of complexes containing VEGFR2 and NRP1, which enhances the affinity of VEGF165 for VEGFR2 and therefore VEGFR2 signaling. VEGF121 does not promote VEGFR2┬╖NRP1 complex formation.
407	Guanylyl cyclase, soluble (GUCY1A2, GUCY1B3)		Human	P33402,Q02153	2977,2983	MI:0028- cosedimentation in solution	1683630	01.03.10,16.01,70.03	Two soluble guanylyl cyclase complexes were found in mammals. The GUCY1A3-GUCY1B3 complex exhibits higher guanylyl cyclase activity than the GUCY1A2-GUCY1B3 complex.
4072	Heterotrimeric SKP1-CUL1-ROC1 complex		Human	Q13616,P62877,P63208	8454,9978,6500	MI:0019- coimmunoprecipitation	15118074	10.01.02,14.07.05,14.13.01.01	SCFhFBH1 (=SKP1/CUL1/ROC1 - human F-box DNA helicase) can act as helicase and E3 ubiquitin ligase.
408	Guanylyl cyclase, soluble (GUCY1A3, GUCY1B3)		Human	Q02108,Q02153	2982,2983	MI:0028- cosedimentation in solution	1683630	01.03.10,16.01,70.03	Two soluble guanylyl cyclase complexes were found in mammals. The GUCY1A3-GUCY1B3 complex exhibits higher guanylyl cyclase activity than the GUCY1A2-GUCY1B3 complex.
4081	Ku70/Ku86 complex	Ku complex	Human	P13010,P12956	7520,2547	MI:0019- coimmunoprecipitation	10783163	10.01.05.01,16.03.01,32.01.09,70.10	Ku complex interacts with and stimulates the Werner protein.
4082	Ku70/Ku86/Werner complex		Human	Q14191,P13010,P12956	7486,7520,2547	MI:0019- coimmunoprecipitation	10783163	10.01.05.01,16.03.01,32.01.09,70.10	Ku complex interacts with and stimulates the Werner protein.	Werner syndrome (=is the hallmark premature aging disorder in which affected humans appear older than their chronological age).
4089	SMAD6-HOXC8 complex		Human	P31273,O43541	3224,4091	MI:0018- two hybrid | MI:0019- coimmunoprecipitation | MI:0413- electrophoretic mobility shift assay	10722652	11.02.03.04.03,16.03.01	The Smad6-Hoxc8 complex inhibits interaction of Smad1 with Hoxc-8- and Smad1-induced transcription activity.
4090	SMAD6-HOXA9 complex		Human	P31269,O43541	3205,4091	MI:0413- electrophoretic mobility shift assay	10722652	16.03.01
4095	Catulin (alpha) - catenin (beta) complex		Human	Q9UBT7,P35222	8727,1499	MI:0019- coimmunoprecipitation	14993280	30.05.02,34.07
4096	Catenin (alpha) - catenin (beta) complex		Human	P35221,P35222	1495,1499	MI:0019- coimmunoprecipitation	14993280	30.05.02,34.07
41	Mi-2/NuRD-MTA2 complex		Human	P41182,Q13547,O95983,O94776,Q9BTC8	604,3065,53615,9219,57504	MI:0019- coimmunoprecipitation	15454082	10.01.09.05,11.02.03.04.03,14.07.04,42.10.03,43.03.07.02.01.01,70.10,77.03.05.03
415	EXO1-MLH1-PMS2 complex		Human	Q9UQ84,P40692,P54278	9156,4292,5395	MI:0006- anti bait coimmunoprecipitation	11427529	01.03.16,10.01.05.01,32.01.09,70.10	The authors propose the involvement of hExoI as a downstream effector in MMR (DNA mismatch repair) and/or DNA recombination.
4158	HSP90-FKBP38-CAM-Ca(2+) complex		Human	P62158,Q14318,(P07900,P08238)	805,23770,(3320,3326)	MI:0019- coimmunoprecipitation | MI:0017- classical fluorescence spectroscopy	17379601	40.10.02.04	The authors show that the TPR domain of FKBP38 interacts with the C-terminal domain of Hsp90, but only if the FKBP38-CaM-Ca(2+) complex is preformed. The resulting ternary complex is enzymatically inactive, and the association of Bcl-2 and the PPIase site of FKBP38 is prevented.
419	Farnesyltransferase		Human	P49354,P49356	2339,2342	MI:0114- x-ray crystallography	11687658	14.07.01,16.01
4200	DLP1-hFIS1 complex		Human	O00429,Q9Y3D6	10059,51024	MI:0019- coimmunoprecipitation | MI:0055 fluorescent resonance energy transfer	12861026	42.16	The authors suggest that hFis1 participates in mitochondrial fission through an interaction that recruits DLP1 from the cytosol.
4216	GR-hnRNP U complex		Human	Q00839,P04150	3192,2908	MI:0019- coimmunoprecipitation | MI:0004- affinity chromatography technologies	9353307	11.02.03.04	The glucocorticoid receptor (GR) is a ligand-dependent transcription factor that is able to modulate gene activity by binding to its response element, interacting with other transcription factors (here = GRIP120 = hnRNP U), and contacting several accessory proteins such as coactivators.
422	Beta-dystroglycan-caveolin-3 complex		Human	P56539,Q14118	859,1605	MI:0096- pull down | MI:0019- coimmunoprecipitation | MI:0029- cosedimentation through density gradients	10988290	14.10,70.02,75.03.12	Caveolin-3 can effectively block the interaction of dystrophin with beta -dystroglycan.	DAG1 is involved in muscular dystrophy and cardiomyopathy (PMID:15117830).
424	EXO1-MLH1-PCNA complex		Human	Q9UQ84,P40692,P12004	9156,4292,5111	MI:0663- confocal microscopy	14676842	01.03.16,10.01.05.01,32.01.09,70.10	EXO1 plays a role in events at the replication sites as well as a functional role in the DNA mismatch repair and/or recombination processes.
425	MSH4-MSH5-GPS2 complex		Human	Q13227,O15457,O43196	2874,4438,4439	MI:0437- protein tri hybrid | MI:0007- anti tag coimmunoprecipitation | MI:0096- pull down	16122992	10.01.05.01,10.01.05.03.01,32.01.09	The association with GPS2 is mediated through the interface of hMSH4-hMSH5 complex and the N-terminal region of GPS2.
426	Meprin A	PABA peptide hydrolase	Human	Q16819,Q16820	4224,4225	MI:0019- coimmunoprecipitation	8262185	14.13.01,16.01,70.02
428	Molybdopterin synthase		Human	O96007,O96033	4338,4338	MI:0071- molecular sieving	12732628	01.07.01,16.01	Molybdenum cofactor (Moco)1 biosynthesis is an ancient, ubiquitous, and highly conserved pathway leading to the biochemical activation of molybdenum. Moco is essential for the activity of sulfite oxidase, xanthine dehydrogenase, and aldehyde oxidase in humans. MOCS2A and MOCS2B are encoded on a single bicistronic mRNA.	Human Moco deficiency leads to the pleiotropic loss of all three of these molybdoenzymes and usually progresses to death at an early age.
429	Phosphatidylinositol 3-kinase complex (PIK3C3, PIK3R4)		Human	Q8NEB9,Q99570	5289,30849	MI:0019- coimmunoprecipitation	7628435	14.04,14.07.03,16.01,16.17.09,16.19.03,30.05.01,70.02	The homologous Vps34p-Vps15p complex in yeast mediates protein trafficking.
43	Gamma-secretase complex (APH1A, PSEN1, PSENEN, NCSTN variant)		Human	Q96BI3,Q92542,P49768,Q9NZ42	51107,23385,5663,55851	MI:0029- cosedimentation through density gradients | MI:0007- anti tag coimmunoprecipitation	12740439	14.07.11,18.01.05,18.02.09,30.01.05.03,30.05.02.14,70.02,70.08	Proteolytic cleavage within the hydrophobic transmembrane domains of Notch and APP are intimately associated with a multimeric gamma-secretase complex that contains the presenilin-1 or presenilin-2 and the membrane glycoprotein nicastrin. Three variants of APH1 (APH1A short, APH1A long and APH1B) as well as two presenillin variants (PSEN1 and PSEN2) allow the formation of six different gamma-secr…	Gamma-secretase is causally implicated in Alzheimer's disease.
430	18S U11/U12 snRNP		Human	Q9BV90,Q6IEG0,O43143,Q8N8D1,Q6P2Q9,Q96LT9,O75533,Q9Y3B4,Q13435,Q15393,Q15427,Q9BWJ5,P14678,P62314,P62316,P62318,P62304,P62306,P62308,Q16560,P67809,Q8TBF4,Q9UDW3,Q15696	79622,154007,1665,10081,10594,55599,23451,51639,10992,23450,10262,83443,6628,6632,6633,6634,6635,6636,6637,11066,4904,85437,55954,8233	MI:0069- mass spectrometry studies of complexes | MI:0029- cosedimentation through density gradients	15146077	11.04.03,70.10	U12-type spliceosomes excise U12-type introns, which comprise less than 1% of all human introns.
432	N-NOS-CHIP-HSP70-1 complex		Human	P08107,P29475,Q9UNE7	3303,4842,10273	MI:0019- coimmunoprecipitation	15466472	14.13.01.01,70.03	Cells for analysis were treated with lactacystin, a selective inhibitor of the proteasome. The authors found that CHIP acts to ubiquitylate nNOS and that hsp70 and hsp40 can facilitate this conjugation reaction.
433	BASC complex (BRCA1-associated genome surveillance complex)		Human	Q13315,P54132,P38398,P40692,P49959,P43246,P52701,O60934,Q92878,P35251,P35250,P35249	472,641,672,4292,4361,4436,2956,4683,10111,5981,5982,5984	MI:0071- molecular sieving | MI:0226- ion exchange chromatography | MI:0019- coimmunoprecipitation	10783165	10.01.05.01,32.01.09,70.10	The BASC complex may serve as a sensor for DNA damage.	BRCA1 is involved in breast cancer.
434	BASC (Ab 80) complex (BRCA1-associated genome surveillance complex)		Human	P54132,P38398,P40692,P43246,P52701,P35251,P35250,P35249	641,672,4292,4436,2956,5981,5982,5984	MI:0007- anti tag coimmunoprecipitation	10783165	10.01.05.01,32.01.09,70.10	For isolation of the BASC complex (Ab 80), polyclonal antibodies against GST-BRCA1 1021-1552 were used.	BRCA1 is involved in breast cancer.
435	BASC (Ab 81) complex (BRCA1-associated genome surveillance complex)		Human	Q13315,P38398,P40692,P35251,P35250,P35249	472,672,4292,5981,5982,5984	MI:0071- molecular sieving | MI:0226- ion exchange chromatography | MI:0019- coimmunoprecipitation	10783165	10.01.05.01,32.01.09,70.10	For isolation of the BASC complex (Ab 81), polyclonal antibodies against GST-BRCA1 1501-1861 were used.	BRCA1 is involved in breast cancer.
436	BASC (Ab C-20) complex (BRCA1-associated genome surveillance complex)		Human	P38398,P52701,Q92878	672,2956,10111	MI:0007- anti tag coimmunoprecipitation	10783165	10.01.05.01,32.01.09,70.10	For isolation of the BASC complex (Ab C-20), polyclonal antibodies against the carboxy-terminal epitope of BRCA1 were used.	BRCA1 is involved in breast cancer.
438	GCN5-TRRAP histone acetyltransferase complex	GCN5-TRRAP-HAT complex	Human	P38398,Q92830,P43246,P52701,O75486,O75528,Q12962,O75529,Q16594,Q9Y4A5	672,2648,4436,2956,8464,10474,6881,27097,6880,8295	MI:0004- affinity chromatography technologies | MI:0029- cosedimentation through density gradients	16260778	10.01.05.01,10.01.09.05,11.02.03.04,32.01.09,42.10.03	hGCN5/TRRAP HAT complex subclass is required for the multiple functions of BRCA1 (PMID:16260778).
4389	EIF3 core complex (EIF3A, EIF3B, EIF3G, EIF3I)		Human	Q14152,P55884,O75821,Q13347	8661,8662,8666,8668	MI:0096- pull down	14688252	12.04.01	EIF3b appears to be a central scaffolding subunit.
4392	EIF3 complex (EIF3A, EIF3B, EIF3G, EIF3I, EIF3C)		Human	Q14152,P55884,Q99613,O75821,Q13347	8661,8662,8663,8666,8668	MI:0096- pull down	14688252	12.04.01	EIF3b appears to be a central scaffolding subunit. EIF3c is able to associate with the four-subunit eIF3 subcomplex, but does so only weakly under these expression and purification conditions.
4395	EIF3 complex (EIF3B, EIF3G, EIF3I)		Human	P55884,O75821,Q13347	8662,8666,8668	MI:0096- pull down	14688252	12.04.01
4399	EIF3 complex (EIF3B, EIF3J, EIF3I)		Human	P55884,Q13347,O75822	8662,8668,8669	MI:0096- pull down	14688252	12.04.01
4403	EIF3 complex (EIF3A, EIF3B, EIF3G, EIF3I, EIF3J)		Human	Q14152,P55884,O75821,Q13347,O75822	8661,8662,8666,8668,8669	MI:0096- pull down	14688252	12.04.01	EIF3b appears to be a central scaffolding subunit. The authors conclude that EIF3J promotes the stable association of EIF3 subcomplexes to the 40S ribosomal subunit.
441	TFTC-type histone acetyl transferase complex		Human	P03372,Q92830,Q15648,Q93074,Q9UHV7,O60244,Q9Y2X0,Q9NVC6,Q9ULK4,O75448,Q9Y4A5	2099,2648,5469,9968,9969,9282,10025,9440,9439,9862,8295	MI:0091- chromatography technologies | MI:0029- cosedimentation through density gradients | MI:0096- pull down	11931763	10.01.09.05,11.02.03.04,14.07.04,16.01.01,30.01.11,42.10.03,70.10	This complex is a coactivator of estrogen receptor alpha (ERalpha).
443	BP-SMAD complex		Human	O14867,P19447,O95452,Q13118,P50539,P17980,O15198,Q15582	571,2071,10804,7071,4601,5702,4093,7045	MI:0019- coimmunoprecipitation	16101586	11.02.03.04.01,70.10	Homozygous knockout mice for the homeobox protein Msx1 (Hox7) die at birth exhibiting severe abnormalities limited to the craniofacial region, including a complete cleft of the secondary palate. Results suggest that the BP-SMAD complex is required for transcriptional activation of the mouse Msx1 gene.
445	TFTC complex (TATA-binding protein-free TAF-II-containing complex)		Human	O15265,Q92830,Q15393,O75486,O75528,Q12962,Q16514,Q6P1X5,O00268,Q15542,O75529,P49848,Q9Y6J9,Q15545,Q16594,Q9Y4A5	6314,2648,23450,8464,10474,6881,6883,6873,6874,6877,27097,6878,10629,6879,6880,8295	MI:0004- affinity chromatography technologies | MI:0006- anti bait coimmunoprecipitation	10373431	10.01.09.05,11.02.03.01.01,11.02.03.04.01,14.07.04,42.10.03,70.10			Three other subunits of the complex were found in the analysis, which have not been further characterized. In following publications these proteins were identified as ataxin-7, splicing factor 3B subunit 3 and PAF65A.
4478	CBF-DNA complex		Human	P23511,P25208,Q13952	4800,4801,4802	MI:0413- electrophoretic mobility shift assay | MI:0096- pull down	15243141	11.02.03.04,16.03.01,70.10
4498	p32-CBF-DNA complex		Human	Q07021,P23511,P25208,Q13952	708,4800,4801,4802	MI:0096- pull down	15243141	11.02.03.04.03,16.03.01,70.10	p32 interacts specifically with CBF-B subunit and also associates with CBF-DNA complex.
460	CRB1-MPP5-INADL complex		Human	P82279,Q8NI35,Q8N3R9	23418,10207,64398	MI:0019- coimmunoprecipitation	11927608	40.01.03,41.05.19,42.06,70.06	This complex appears to be evolutionarily conserved and likely plays an important role in protein targeting and cell polarity.
461	MPP4-MPP5-CRB1 complex		Human	P82279,Q96JB8,Q8N3R9	23418,58538,64398	MI:0019- coimmunoprecipitation	15914641	34.11.01,77.03.02.02	This complex is localized in outer limiting membrane.
463	TFIID-beta complex	TFIID(beta) transcription factor complex	Human	P21675,Q12962,Q15544,Q16514,Q15543,O00268,Q15542,P49848,Q15545,Q16594,P20226	6872,6881,6882,6883,6884,6874,6877,6878,6879,6880,6908	MI:0071- molecular sieving | MI:0004- affinity chromatography technologies | MI:0006- anti bait coimmunoprecipitation	9603525	11.02.03.01.01,11.02.03.04,16.03.01,70.10
466	Gamma-secretase complex (APH1A, PSEN1, PSENEN, NCSTN)		Human	Q96BI3,Q92542,P49768,Q9NZ42	51107,23385,5663,55851	MI:0019- coimmunoprecipitation	15286082	14.07.11,30.01.05.03,30.05.02.14,70.02,70.08	Proteolytic cleavage within the hydrophobic transmembrane domains of Notch and APP are intimately associated with a multimeric gamma-secretase complex that contains the presenilin-1 or presenilin-2 and the membrane glycoprotein nicastrin. Three variants of APH1 (APH1A short, APH1A long and APH1B) as well as two presenillin variants (PSEN1 and PSEN2) allow the formation of six different gamma-secr…
467	Gamma-secretase complex (APH1B, PSEN2, PSENEN, NCSTN)		Human	Q8WW43,Q92542,P49810,Q9NZ42	83464,23385,5664,55851	MI:0019- coimmunoprecipitation	15286082	14.07.11,18.01.05,18.02.09,30.01.05.03,30.05.02.14,70.02,70.08	Proteolytic cleavage within the hydrophobic transmembrane domains of Notch and APP are intimately associated with a multimeric gamma-secretase complex that contains the presenilin-1 or presenilin-2 and the membrane glycoprotein nicastrin. Three variants of APH1 (APH1A short, APH1A long and APH1B) as well as two presenilin variants (PSEN1 and PSEN2) allow the formation of six different gamma-secre…
468	Gamma-secretase complex (APH1A, PSEN2, PSENEN, NCSTN)		Human	Q96BI3,Q92542,P49810,Q9NZ42	51107,23385,5664,55851	MI:0019- coimmunoprecipitation	15286082	14.07.11,18.01.05,18.02.09,30.01.05.03,30.05.02.14,70.02,70.08	Proteolytic cleavage within the hydrophobic transmembrane domains of Notch and APP are intimately associated with a multimeric gamma-secretase complex that contains the presenilin-1 or presenilin-2 and the membrane glycoprotein nicastrin. Three variants of APH1 (APH1A short, APH1A long and APH1B) as well as two presenillin variants (PSEN1 and PSEN2) allow the formation of six different gamma-secr…
471	PCAF complex	PCAF histone acetylase-associated complex	Human	Q92831,O75486,O75478,O75528,Q12962,Q16514,O75529,Q9Y6J9,Q16594,Q9Y4A5	8850,8464,6871,10474,6881,6883,27097,10629,6880,8295	MI:0006- anti bait coimmunoprecipitation | MI:0004- affinity chromatography technologies	9674425	10.01.09.05,11.02.03.01,11.02.03.04,14.07.04,42.10.03,70.10			PCAF is a complex consisting of more than 20 different proteins. Several proteins have not been characterized in this study.
472	Prolyl 4-hydroxylase (alpha(I)-type)		Human	P13674,P07237	5033,5034	MI:0027- cosedimentation	7753822	14.07.09,16.01,16.17.09,16.21,70.07	Prolyl 4-hydroxylase (EC 1.14.11.2) catalyzes the formation of 4-hydroxyproline in collagens and related proteins.
474	Prolyl 4-hydroxylase (alpha(III)-type)		Human	Q7Z4N8,P07237	283208,5034	MI:0027- cosedimentation	14500733	14.07.09,16.01,16.17.09,16.21,70.07	Prolyl 4-hydroxylase (EC 1.14.11.2) catalyzes the formation of 4-hydroxyproline in collagens and related proteins.
475	STAGA complex (SPT3-TAF9-GCN5 acetyltransferase complex)	STAGA coactivator complex	Human	Q92830,Q15393,O75486,O94864,Q96BN2,O75528,Q12962,Q16514,O75529,Q9Y6J9,Q16594,Q9Y4A5	2648,23450,8464,9913,117143,10474,6881,6883,27097,10629,6880,8295	MI:0004- affinity chromatography technologies | MI:0007- anti tag coimmunoprecipitation	11564863	10.01.09.05,11.02.03.04.01,14.07.04,32.01.09,42.10.03,70.10			Three other subunits of the complex were found in the analysis, which have not been further characterized: STAF60, STAF55, STAF46.
478	STAGA core complex (SPT3-TAF9-GCN5 acetyltransferase complex)		Human	Q92830,O75486,Q16594	2648,8464,6880	MI:0007- anti tag coimmunoprecipitation	9726987	10.01.09.05,11.02.03.04.01,14.07.04,42.10.03,70.10
485	TFIID complex, B-cell specific		Human	P21675,Q12962,Q15544,Q16514,Q15543,O00268,Q92750,Q15542,P49848,Q15545,Q16594,P20226	6872,6881,6882,6883,6884,6874,6875,6877,6878,6879,6880,6908	MI:0004- affinity chromatography technologies	8858156	11.02.03.01.01,11.02.03.04,16.03.01,70.10,73.03.07.02.01.01	TAF-II-105 (TAF4B) is a cell-type specific subunit of TFIID complex. Up to now TAF-II-105 is only found in differentiated B cells. Isolation of TBP and TAF9-TAF13 was not shown in this paper.
486	WIP-WASp-actin-myosin-IIa complex		Human	P62736,P19105,P35579,P60660,P42768,O43516	59,10627,4627,4637,7454,7456	MI:0019- coimmunoprecipitation	16606694	36.25.16.03.03,42.04.03,70.04	The multiprotein complex is important for NK cell function. Killer cell immunoglobulin-like receptor inhibitory signaling affects proteins involved in cytoskeletal rearrangements. WIP plays a central role in the formation of the complex and in the regulation of NK cell activity.
4869	beta(1)-AR receptosome (ADRB1-SAP97-AKAP79-PRKAR2A)		Human	P08588,P24588,Q12959,P13861	153,9495,1739,5576	MI:0019- coimmunoprecipitation | MI:0055- fluorescent resonance energy transfer	17170109	14.04,14.07.03,30.05.02.24	SAP97 siRNA abolished the ability of the beta(1)-AR to co-immunoprecipitate AKAP79 and SAP97. This indicates that SAP97 probably serves as a bridging molecule between the beta1-AR and the AKAP79-PKA complex.
489	TFIIA complex		Human	P52655,P52657	2957,2958	MI:0004- affinity chromatography technologies	8224848	11.02.03.01.01,11.02.03.04,70.10	TFIIA is a heterotrimer of an alpha (p35), a beta (p19) and a gamma subunit (p12).		GTF2A1 encodes both the alpha and beta subunits.
49	DNMT3B complex		Human	Q9UBC3,Q13547,O95239,Q96ST3,O60264,O95347,Q9NTJ3	1789,3065,24137,25942,8467,10592,10051	MI:0019- coimmunoprecipitation	15148359	10.01.09.01,10.01.09.05,10.03.01.01.11,10.03.04.05,42.10.03,70.10.03
492	DA complex	TFIID-TFIIA complex	Human	P52655,P52657,P21675,Q12962,Q15544,Q16514,Q15543,Q6P1X5,Q5VWG9,O00268,Q15542,P49848,Q15545,Q16594,P20226	2957,2958,6872,6881,6882,6883,6884,6873,83860,6874,6877,6878,6879,6880,6908	MI:0091- chromatography technologies	2247058	11.02.03.01.01,11.02.03.04,16.03.01,70.10	DA is a multiprotein complex consisting of TFIID complex and TFIIA complex.
493	DAB complex	TFIID-TFIIA-TFIIB complex	Human	P52655,P52657,Q00403,P21675,Q12962,Q15544,Q16514,Q15543,Q6P1X5,Q5VWG9,O00268,Q15542,P49848,Q15545,Q16594,P20226	2957,2958,2959,6872,6881,6882,6883,6884,6873,83860,6874,6877,6878,6879,6880,6908	MI:0091- chromatography technologies	2247058	11.02.03.01.01,11.02.03.04,16.03.01,70.10	DAB is a multiprotein complex consisting of TFIID complex, TFIIA complex and TFIIB.
497	TAF4-TAF12 subcomplex of TFIID complex		Human	Q16514,O00268	6883,6874	MI:0004- affinity chromatography technologies | MI:0114- x-ray crystallography	12237304	11.02.03.01.01,11.02.03.04,16.01,70.10	TAF12 forms a histone-like heterodimer with TAF4, rather than homodimerizing as suggested earlier (PMID:8598932).
4976	SVIP-p97/VCP-DERL1 complex		Human	Q9BUN8,Q8NHG7,P55072	79139,258010,7415	MI:0007- anti tag coimmunoprecipitation	17872946	32.01.07,70.07	The authors identified SVIP as the first endogenous inhibitor of ERAD (ER-associated degradation) that uses a novel mechanism through inhibiting the assembly of the gp78-p97/VCP-Derlin1 complex. The data suggest that p97/VCP and Derlin1 can form a complex with either gp78 or SVIP. The gp78 complex facilitates ERAD, whereas the SVIP complex inhibits ERAD.
4977	gp78-p97/VCP-DERL1 complex		Human	Q9UKV5,Q9BUN8,P55072	267,79139,7415	MI:0007- anti tag coimmunoprecipitation	17872946	14.13.01.01,32.01.07,70.07	The authors identified SVIP as the first endogenous inhibitor of ERAD (ER-associated degradation) that uses a novel mechanism through inhibiting the assembly of the gp78-p97/VCP-Derlin1 complex. The data suggest that p97/VCP and Derlin1 can form a complex with either gp78 or SVIP. The gp78 complex facilitates ERAD, whereas the SVIP complex inhibits ERAD.
4997	p97/VCP-VIMP-DERL1 complex		Human	Q9BUN8,Q9BQE4,P55072	79139,55829,7415	MI:0019- coimmunoprecipitation	16186509	32.01.07,70.07
4998	p97/VCP-VIMP-DERL2 complex		Human	Q9GZP9,Q9BQE4,P55072	51009,55829,7415	MI:0019- coimmunoprecipitation	16186509	32.01.07,70.07
4999	p97/VCP-VIMP-DERL1-DERL2-HRD1-SEL1L complex		Human	Q9BUN8,Q9GZP9,Q9UBV2,Q9BQE4,Q86TM6,P55072	79139,51009,6400,55829,84447,7415	MI:0019- coimmunoprecipitation	16186509	32.01.07,70.07	Cell lin: U373.
5099	RB1(hypophosphorylated)-E2F4 complex		Human	Q16254,P06400	1874,5925	MI:0006- anti bait coimmunoprecipitation	9380698	10.03.01.01.03,11.02.03.04.03	Hypo-phosphorylated Rb interacts with E2F4 in the early G1 phase of the cell cyclus. Inactivation of Rb by hyper-phosphorylation in late G1 phase causes release of E2F, allowing transcription of genes important for DNA synthesis.
5100	CyclinD3-CDK4-CDK6 complex		Human	P30281,P11802,Q00534	896,1019,1021	MI:0007- anti tag coimmunoprecipitation	8930396	10.03.01.01,10.03.01.01.03,30.01.05.01,41.05.15	Upon myocyte differentiation subunit composition of the CDK4/6 complex is altered. Interaction with cyclinD1 is reduced but interaction with cyclinD3 and p21 is enhanced thus inhibiting the kinase activity of CDK4/6.
5101	CyclinD3-CDK4-CDK6-p21 complex		Human	P30281,P11802,Q00534,P38936	896,1019,1021,1026	MI:0007- anti tag coimmunoprecipitation	8930396	10.03.01.01,10.03.01.01.03,30.01.05.01,41.05.15	Upon myocyte differentiation subunit composition of the CDK4/6 complex is altered. Interaction with cyclinD1 is reduced but interaction with cyclinD3 and p21 is enhanced thus inhibiting the kinase activity of CDK4/6.
5107	p34(SEI-1)-CDK4-CyclinD2 complex		Human	P30279,P11802,Q9UHV2	894,1019,29950	MI:0096- pull down	15065884	10.01.03,30.01.05.01	p34(SEI1) binds to the CDK4-CyclinD2 complex.
5117	pRb2/p130-multimolecular complex (DNMT1, E2F4, SuV39H1, HDAC1, RBL2)		Human	P26358,Q16254,Q13547,Q08999,O43463	1786,1874,3065,5934,6839	MI:0019- coimmunoprecipitation | MI:0047- far western blotting	12789259	11.02.03.01
5118	pRb2/p130-multimolecular complex (RB2, E2F4, HDAC1, SUV39H1, P300)		Human	Q16254,Q09472,Q13547,Q08999,O43463	1874,2033,3065,5934,6839	MI:0019- coimmunoprecipitation | MI:0047- far western blotting	12789259	11.02.03.01
5143	E2F1-Rb complex		Human	Q01094,P06400	1869,5925	MI:0412- electrophoretic mobility supershift assay | MI:0006- anti bait coimmunoprecipitation	1531040	10.03.01.01.01,11.02.03.04	Rb forms a complex with E2F1 in the G1 phase of the cell cycle.
5144	E2F1-p107-cyclinA complex		Human	P20248,Q01094,P28749	890,1869,5933	MI:0412- electrophoretic mobility supershift assay | MI:0006- anti bait coimmunoprecipitation	1531040	10.03.01.01.05,11.02.03.04	p107 forms a complex with E2F1 and cyclin A in the S phase of the cell cycle.
5146	RB1-TFAP2A complex		Human	P06400,P05549	5925,7020	MI:0019- coimmunoprecipitation	9632747	11.02.03.04.01
5153	CTFC-TAF1 complex		Human	P49711,Q01105	10664,6418	MI:0029- cosedimentation through density gradients | MI:0004- affinity chromatography technologies	14759373	11.02.03.04
5154	CTCF-nucleophosmin complex		Human	P49711,P06748	10664,4869	MI:0004- affinity chromatography technologies | MI:0029- cosedimentation through density gradients | MI:0006- anti bait coimmunoprecipitation	14759373	11.02.03.04,70.10	CTCF and nucleophosmin work together as insularors blocking enhancer activity.
5158	SMARCA2/BRM-BAF57-MECP2 complex		Human	P51608,P51531,Q969G3	4204,6595,6605	MI:0047- far western blotting | MI:0019- coimmunoprecipitation	15696166	11.02.03.04.03
5159	E2F4-p107-cyclinE complex		Human	P24864,Q16254,P28749	898,1874,5933	MI:0412- electrophoretic mobility supershift assay	12096339	10.03.01.01.03,70.10	In proliferating MCF-7 cells the complex contains mostly cyclin A. After overexpression of cyclin E most of the complexes contain cyclin E.
5160	E2F4-p130 complex		Human	Q16254,Q08999	1874,5934	MI:0412- electrophoretic mobility supershift assay	12096339	10.03.01.01.03,70.10	After tamoxifen treatment p107 is replaced by p130.
5162	ELK1-SRF-ELK3 complex		Human	P19419,P41970,P11831	2002,2004,6722	MI:0413- electrophoretic mobility shift assay	7540136	11.02.03.04
5165	AP1G1-PACS1-FURIN complex		Human	O43747,P09958,Q6VY07	164,5045,55690	MI:0096- pull down	11331585	14.04,20.09.07	The data suggest that PACS-1 functions in a connector capacity by linking acidic cluster motifs to adaptor complexes and their associated vesicle-generating machinery.
517	Kinase-scaffold-phosphatase complex, PKA-AKAP79-CaN		Human	P24588,Q08209,P13861	9495,5530,5576	MI:0055- fluorescent resonance energy transfer	12507994	14.04,14.07.03,14.10,30.05,70.02,70.04
5171	SH3KBP1-CBLB-EGFR complex		Human	Q13191,P00533,Q96B97	868,1956,30011	MI:0007- anti tag coimmunoprecipitation	12177062	20.09.18.09.01.01,30.05.01.12	Growth factor stimulation led to a complex formation between endogenous SH3KBP1, Cbl-b and EGF or PDGF receptors in several cell lines. The results suggested that SH3KBP1 binding to Cbl-b is important for EGF receptor internalization, although it has no effect on Cbl-b-induced receptor ubiquitination.
5176	MGC1-DNA-PKcs-Ku complex		Human	Q14676,P78527,P13010,P12956	9656,5591,7520,2547	MI:0096- pull down | MI:0006- anti bait coimmunoprecipitation	15377652	10.01.05.01,10.03.01.03,32.01.09,70.10	MDC1 directly interacts with the DNA-PKc-Ku complex and this interaction is required for efficient DNA-PK autophosphorylation and DNA damage repair.
5177	Polycystin-1 multiprotein complex (ACTN1, CDH1, SRC, JUP, VCL, CTNNB1, PXN, BCAR1, PKD1, PTK2, TLN1)		Human	P12814,P56945,P12830,P35222,P14923,P98161,Q05397,P49023,P12931,Q9Y490,P18206	87,9564,999,1499,3728,5310,5747,5829,6714,7094,7414	MI:0029- cosedimentation through density gradients	11113628	34.07,45.03.09,47.03.07.01,75.03.09	The results suggest that polycystin-1 complexes are present in focal adhesions in subconfluent cells and in both focal adhesions and cellΓÇôcell adherens complexes in confluent cells.	PKD1 is involved in autosomal dominant polycystic kidney disease (ADPKD).
5179	NCOA6-DNA-PK-Ku-PARP1 complex		Human	Q14686,P09874,P78527,P13010,P12956	23054,142,5591,7520,2547	MI:0096- pull down	12519782	10.01.05.01,70.10	TRBP (NCOA6) stimulates DNA-PK kinase activity in the absence of DNA.
518	AKAP250-PKA-PDE4D complex		Human	Q02952,Q08499,(P17612,P22694,P22612)	9590,5144,(5566,5567,5568)	MI:0415- enzymatic studies | MI:0019- coimmunoprecipitation	16642035	14.04,18.01.03,18.02.01,30.01.09.07,70.02	PDE4D protein isoforms were specified as PDE4D5 and PDE4D3. The authors identified gravin as the AKAP responsible for the localized regulation of cAMP levels by PKA and PDE4 activity.
5183	DNA-PK-Ku-eIF2-NF90-NF45 complex		Human	P05198,P20042,P41091,Q12905,Q12906,P78527,P13010,P12956	1965,8894,1968,3608,3609,5591,7520,2547	MI:0412- electrophoretic mobility supershift assay | MI:0006- anti bait coimmunoprecipitation	9442054	10.01.05.01,14.07.03,16.03.01,18.01.01,18.02.01.01,70.10	NF90, in complex with NF45, interacts with DNA-PKcs and Ku and promotes formation of a complex on DNA.
5184	SWI/SNF chromatin-remodeling complex		Human	Q13547,P51608,Q96ST3,P51531,Q969G3	3065,4204,25942,6595,6605	MI:0402- chromatin immunoprecipitation assays	15696166	11.02.03.04.03
5189	YWHAQ-CALM1-CABIN1 complex		Human	Q9Y6J0,P62158,P27348	23523,805,10971	MI:0004- affinity chromatography technologies	15902271	30.07
519	AMY-1-S-AKAP84-RII-beta complex		Human	Q92667,Q99417,P31323	8165,26292,5577	MI:0019- coimmunoprecipitation	11483602	30.01.09.07,41.05.25,70.16
5190	TIAM1-EFNB1-EPHA2 complex		Human	P98172,P29317,Q13009	1947,1969,7074	MI:0006- anti bait coimmunoprecipitation	14988728	40.01.03.03,41.05.13
5193	TNF-alpha/NF-kappa B signaling complex (CHUK, KPNA3, NFKB2, NFKBIB, REL, IKBKG, NFKB1, NFKBIE, RELB, NFKBIA, RELA, TNIP2)		Human	O15111,Q9Y6K9,O00505,P19838,Q00653,P25963,Q15653,O00221,Q04864,Q04206,Q01201,Q8NFZ5	1147,8517,3839,4790,4791,4792,4793,4794,5966,5970,5971,79155	MI:0676- tandem affinity purification	14743216	30.01.05.01.04,40.02.03.01
5194	TNF-alpha/NF-kappa B signaling complex (SEC16A, CHUK, IKBKB, NFKB2, REL, IKBKG, MAP3K14, RELA, FBXW7, USP2)		Human	O15111,Q969H0,O14920,Q9Y6K9,Q99558,Q00653,Q04864,Q04206,O15027,O75604	1147,55294,3551,8517,9020,4791,5966,5970,9919,9099	MI:0676- tandem affinity purification	14743216	30.01.05.01.04,40.02.03.01
5195	PTIP-HMT complex		Human	Q9UBL3,Q9C005,Q8NEZ4,Q14686,Q9BTK6,Q6ZW49,Q15291,O15550,Q9UMN6,P61964	9070,84661,58508,23054,79447,22976,5929,7403,9757,11091	MI:0007- anti tag coimmunoprecipitation | MI:0071- molecular sieving	17500065	10.01.09.05,11.02.03.04,14.07.09,16.03.01,42.10.03,70.10	In cells without DNA damage PTIP associates with proteins involved in regulation of gene expression.
5196	TNF-alpha/NF-kappa B signaling complex (CHUK, BTRC, NFKB2, PPP6C, REL, CUL1, IKBKE, SAPS2, SAPS1, ANKRD28, RELA, SKP1)		Human	O15084,Q9Y297,O15111,Q13616,Q14164,Q00653,O00743,Q04864,Q04206,Q9UPN7,O75170,P63208	23243,8945,1147,8454,9641,4791,5537,5966,5970,22870,9701,6500	MI:0676- tandem affinity purification	14743216	30.01.05.01.04,40.02.03.01
5197	PTIP-DNA damage response complex		Human	P54132,P49959,O60934,Q6ZW49,Q92878,Q12888	641,4361,4683,22976,10111,7158	MI:0007- anti tag coimmunoprecipitation | MI:0071- molecular sieving	17500065	10.01.05.01,16.03.01,32.01.09,70.10	In cells treated with DNA damage agents, PTIP associates with proteins involved in DNA damage response and DNA repair.
5198	CBP-RARA-RXRA-DNA complex, ligand stimulated		Human	Q92793,P10276,P19793	1387,5914,6256	MI:0413- electrophoretic mobility shift assay	8616895	11.02.03.04.01,30.01.11,70.10	The authors suggest that CBP/p300 serves as an integrator of multiple signal transduction pathways within the nucleus.
5199	Kinase maturation complex 1		Human	Q16543,P07900,P08238,P34932,Q13163,Q99759,Q7KZI7,Q9NUG6,Q9UHV9,Q6Q0C0,P31946,P62258,P61981,Q04917,P27348,P63104	11140,3320,3326,3308,5607,4215,2011,81572,5202,84231,7529,7531,7532,7533,10971,7534	MI:0676- tandem affinity purification	14743216	30.01.05.01
520	KCNQ1 macromolecular complex		Human	Q99996,P51787,(P62136,P62140,P36873),(P17612,P22694,P22612),(P13861,P31323)	10142,3784,(5499,5500,5501),(5566,5567,5568),(5576,5577)	MI:0096- pull down | MI:0019- coimmunoprecipitation	11799244	20.03.01.01,30.01.09.07,36.25.03.01.05,75.03.12.03	This complex is required for beta adrenergic receptor modulation of the KCNQ1-KCNE1 potassium channel.
5209	Ubiquilin-proteasome complex		Human	P25786,P25787,P60900,Q05086,Q9UMX0,Q9UHD9	5682,5683,5687,7337,29979,29978	MI:0019- coimmunoprecipitation	10983987	14.13.01.01
521	Polycystin-1-E-cadherin-beta-catenin complex		Human	P12830,P35222,P98161	999,1499,5310	MI:0019- coimmunoprecipitation	14718571	42.06.04,45.03.09,47.03.07.01,70.02,70.03,75.03.09	Complex is disrupted in ADPKD cells.	Polycystin-1-E-cadherin-beta-catenin complex is involved in autosomal dominant polycystic kidney disease (ADPKD). The authors suggest that the expression of mutant polycystin-1 in ADPKD cells, which fails to be cell surface-expressed and assemble into multiprotein complexes with E-cadherin, results in altered cell-cell adhesion and polycystin-1 signaling, thereby triggering dedifferentiation.
5210	TANK-TRAF2-TRAF3 complex		Human	Q92844,Q12933,Q13114	10010,7186,7187	MI:0676- tandem affinity purification	14743216	30.07
5211	RAF1-PPP2-PIN1 complex		Human	Q13526,P62714,P30153,P63151,P04049	5300,5516,5518,5520,5894	MI:0019- coimmunoprecipitation | MI:0047- far western blotting	15664191	30.05.01.18	The Raf-1 kinase is an important signaling molecule, functioning in the Ras pathway to transmit mitogenic, differentiative, and oncogenic signals to the downstream kinases MEK and ERK.
5212	Kinase maturation complex 2		Human	Q9H6S1,Q16543,P07900,P08238,Q92844,Q9UHD2,A7MCY6,Q12933	64343,11140,3320,3326,10010,29110,9755,7186	MI:0676- tandem affinity purification	14743216	30.01.05.01
5213	Pex26-Pex6-Pex1 complex		Human	O43933,Q7Z412,Q13608	5189,55670,5190	MI:0006- anti bait coimmunoprecipitation | MI:0007- anti tag coimmunoprecipitation	12717447	42.19,70.19	The results indicate that Pex26 anchors Pex6 and Pex1 through Pex26-Pex6 and Pex6-Pex1 interactions.	The complex is involved in peroxisome biogenesis disorders (PBDs), such as Zellweger syndrome and neonatal adrenoleukodystrophy.
5215	CS-MAP3K7IP1-MAP3K7IP2 complex		Human	O75390,Q15750,Q9NYJ8	1431,10454,23118	MI:0676- tandem affinity purification	14743216	30.01.05.01
5217	Calreticulin oligomer complex		Human	P27797	811	MI:0047- far western blotting | MI:0019- coimmunoprecipitation	15383281	32.01.05			The protein complex consists of several identical subunits (oligomerization).
522	Polycystin-1-E-cadherin-beta-catenin-Flotillin-2 complex		Human	P12830,P35222,Q14254,P98161	999,1499,2319,5310	MI:0019- coimmunoprecipitation | MI:0029- cosedimentation through density gradients	16038619	16.09,42.06.04,45.03.09,47.03.07.01,70.02,75.03.09,77.03.07.01	The authors conclude that even though the large multiprotein complex formed by polycystin-1, E-cadherin, beta-catenin and flotillin-2 is not associated with typical lipid rafts, it contains cholesterol molecules that mediate interactions between complexed proteins and may represent a specific membrane domain organization.	PKD1 is involved in ADPKD (autosomal dominant polycystic kidney disease).
5220	CHUK-IQGAP2-AKAP8L-RELA-TNIP2 complex		Human	Q9ULX6,O15111,Q13576,Q04206,Q8NFZ5	26993,1147,10788,5970,79155	MI:0676- tandem affinity purification	14743216	30.01
5222	p14-Mp1-MEK1 complex		Human	Q02750,Q9Y2Q5,Q9UHA4	5604,28956,8649	MI:0007- anti tag coimmunoprecipitation	11266467	30.01.05.01.03
5223	Casein kinase II (beta-dimer, alpha'-dimer)		Human	P19784,P67870	1459,1460	MI:0018- two hybrid	7768894	14.07.03,30.05.02.20
5224	Casein kinase II (beta-dimer, alpha, alpha')		Human	P68400,P19784,P67870	1457,1459,1460	MI:0018- two hybrid	7768894	14.07.03,30.05.02.20
5225	Casein kinase II (beta-dimer, alpha-dimer)		Human	P68400,P67870	1457,1460	MI:0018- two hybrid	7768894	14.07.03,30.05.02.20
5226	p14-Mp1-ERK2 complex		Human	Q9Y2Q5,P28482,Q9UHA4	28956,5594,8649	MI:0007- anti tag coimmunoprecipitation	11266467	30.01.05.01.03
5228	REL-MAP3K8-RELA-TNIP2-PAPOLA complex		Human	P41279,P51003,Q04864,Q04206,Q8NFZ5	1326,10914,5966,5970,79155	MI:0676- tandem affinity purification	14743216	30.01.05.01.04
[truncated: 507 more rows]

## Sheet: Table S2
MIM ID	Protein Complex IDs
104300	2711, 3092, 3093, 5195, 5197, 5714, 5716, 5718, 753
105650	306, 338
105830	5158, 5184
107970	3025, 3028
[truncated: 278 more rows]

## Sheet: Table S3
Entrez Gene ID	PubMed IDs
[truncated: 28 more rows]

[truncated: 2 more sheets: Table S4, Table S5]
